# Supplementary material for: Optimizing hepatitis B diagnosis for mothers in a low-resource setting: A field pilot of Xpert point-of-care viral load testing in Ugandan antenatal clinics
Source: PLOS Glob Public Health. 2026 May 4;6(5):e0006380. doi: 10.1371/journal.pgph.0006380 (PMC13138665; doi:10.1371/journal.pgph.0006380)
Supplement: S1 Data — (XLSX) [file pgph.0006380.s005.xlsx]

## Sheet: GenXpert_Clinical Evaluation.Al
start	end	deviceid	phonenumber	Welcome to the Performance Evaluation of the Xpert Hepatitis B Viral Load Point-of-Care Molecular Test at Public Health Facilities in Uganda	You need to conduct the face to face interveiw with a participant at the selected health facility.	ID5. Facility Level	ID6. Facility Type	Please enter the date and start time of the mentorship	“Hello. I am. ………………....……………………… from Ministry of Health. We are evaluating the performance and operational characteristics of Xpert® HBV Viral Load assay intended for the quantification of HBV viral load in HBV-infected individuals and verify that they meet the minimum requirements for adoption in Uganda. We will also assess the feasibility of integrating hepatitis B viral load testing into exi…	Background: PARTICIPANT DETAILS/BACKGROUND	S1: Current HBV Diagnosis: Is the pregnant women HBV positive?	S2: Gestational Age: Is the pregnant woman at least 24 weeks pregnant (counting from the first day of your last menstrual period or ultrasound estimates)?	S3: Currently on HBV Treatment: If the mother is HBV positive, is she currently taking medication for your HBV infection?	S4: HIV Positive Status: Is the pregnant women HIV positive?	S5. Currently on TDF-based ART Regimen: Is she currently Tenofovir Disoproxil Fumarate (TDF) containing regimens?	A1. Patient Study ID	A2. Date of Birth	A3. Age	A4. Participant’s District of residence	A5. Gravida	A6. Expected due date	A7. Number of Antenatal care attendances in this pregnancy (ANC	Part 1: Rapid Test Results For This Pregnancy	B1. Has the mother been tested for Hepatitis B in this pregnancy?	B2. Has the mother been tested for HIV in this pregnancy?	B3. Has the mother been tested for syphilis in this pregnancy?	Part 2: RAPID TEST RESULTS FOR THIS PREGNANCY	C1. Hepatitis B surface Ag results	C2. HIV Rapid test Results	C3. Syphilis Rapid test Results	Part 3: PARTNER TESTING STATUS	D1. Partner age in years	D2. Partner tested for HIV?	D2b. Partner's HIV Rapid test Result	D3. Partner tested for HBV?	D3b. Partner's Hepatitis B surface Ag results	D4. Partner tested for syphilis?	D4b. Partner's Syphilis Rapid test Results	Part 4: MOTHER VACCINATION STATUS	E1. Are you vaccinated against Hepatitis B?	Part5: FOR MOTHERS WITH HBV BEFORE THIS PREGNANCY	F1. Did you already know you were infected with HBV?	F1.1. Which year were you first tested for HBV	F2. Have you ever been treated for your HBV infection?	F2.1. Are you still on treatment for your HBV infection?	F3. Which medication and dosing are you taking?	F3. Other medication	F4. Why did you stop taking your medication	F5. How many people live in your household?
2024-05-22 10:29:43	2024-05-22 10:46:27	collect:hbyfbCfcvCTKdTSR				General Hospital	Private not-for-profit	2024-05-21 10:31:00	Yes		Yes	Yes	No	No	N/A (Not HIV+)	0004	1996-01-01	28	Oyam	Gravida 5+	2024-09-16	ANC 1		Yes	Yes	Yes		Positive	Negative	Negative		32	Yes	Negative	Yes	Negative	Yes	Negative		No		No		No					05-10
2024-05-22 10:56:17	2024-05-22 11:08:33	collect:hbyfbCfcvCTKdTSR				General Hospital	Private not-for-profit	2024-05-15 10:57:00	Yes		Yes	Yes	No	No	N/A (Not HIV+)	0003	1994-01-01	30	Oyam	Gravida 3	2024-07-22	ANC 1		Yes	Yes	Yes		Positive	Negative	Negative		32	Yes	Negative	Yes	Negative	Yes	Negative		No		No		No					<5
2024-04-29 17:12:18	2024-05-24 13:01:02	collect:hbyfbCfcvCTKdTSR				General Hospital	Private not-for-profit	2024-05-24 11:14:00	Yes		Yes	Yes	No	No	N/A (Not HIV+)	0005	1989-01-01	35	Oyam	Gravida 5+	2024-08-08	ANC 3		Yes	Yes	Yes		Positive	Negative	Negative		42	Yes	Negative	Yes	Negative	Yes	Negative		No		No		No					>10
2024-04-29 17:33:22	2024-06-13 10:23:15	collect:LfWtD7rS43aqVgol				General Hospital	Private not-for-profit	2024-06-11 10:15:00	Yes		Yes	Yes	No	No	N/A (Not HIV+)	0006	1996-01-01	28	oyam	Gravida 2	2024-07-10	ANC 2		Yes	Yes	Yes		Positive	Negative	Negative		32	Yes	Negative	Yes	Negative	Yes	Negative		No		No		No					<5
2024-06-13 10:28:14	2024-06-13 10:35:15	collect:LfWtD7rS43aqVgol				General Hospital	Private not-for-profit	2024-06-11 10:34:00	Yes		Yes	Yes	No	No	N/A (Not HIV+)	0007	1994-01-01	30	oyam	Gravida 5+	2024-07-12	ANC 4		Yes	Yes	Yes		Positive	Negative	Negative		36	Yes	Negative	Yes	Negative	Yes	Negative		No		No		No					05-10
2024-06-13 10:43:03	2024-06-13 10:49:43	collect:LfWtD7rS43aqVgol				General Hospital	Private not-for-profit	2024-06-12 10:43:00	Yes		Yes	Yes	No	No	N/A (Not HIV+)	0008	1999-06-13	25	oyam	Gravida 4	2024-08-11	ANC 2		Yes	Yes	Yes		Positive	Negative	Negative		27	Yes	Negative	Yes	Negative	Yes	Negative		No		No		No					05-10
2024-06-18 15:21:20	2024-06-19 10:13:02	collect:663F2yfjByKbCluG				General Hospital	Private not-for-profit	2024-06-17 10:22:00	Yes		Yes	Yes	No	No	N/A (Not HIV+)	0009	1998-01-01	26	Oyam	Gravida 2	2024-08-10	ANC 1		Yes	Yes	Yes		Positive	Negative	Negative		26	Yes	Negative	Yes	Negative	Yes	Negative		No		No		No					<5
2024-06-19 10:19:33	2024-06-19 10:26:55	collect:663F2yfjByKbCluG				General Hospital	Private not-for-profit	2024-06-18 15:20:00	Yes		Yes	Yes	No	No	N/A (Not HIV+)	0010	1985-01-01	39	Oyam	Gravida 5+	2024-08-19	ANC 2		Yes	Yes	Yes		Positive	Negative	Negative		45	Yes	Negative	Yes	Negative	Yes	Negative		No		No		No					>10
2024-06-19 10:27:34	2024-06-19 10:34:36	collect:663F2yfjByKbCluG				General Hospital	Private not-for-profit	2024-06-18 14:28:00	Yes		Yes	Yes	No	No	N/A (Not HIV+)	0011	1998-01-01	36	Oyam	Gravida 5+	2024-07-14	ANC 4		Yes	Yes	Yes		Positive	Negative	Negative		38	Yes	Negative	Yes	Negative	Yes	Negative		No		No		No					05-10
2024-06-27 14:22:22	2024-06-27 14:26:19	collect:663F2yfjByKbCluG				General Hospital	Private not-for-profit	2024-06-27 14:22:00	Yes		Yes	Yes	No	No	N/A (Not HIV+)	0016	2024-06-27	32	Oyam	Gravida 3	2024-10-02	ANC 3		Yes	Yes	Yes		Positive	Negative	Negative		38	Yes	Negative	Yes	Negative	Yes	Negative		No		No		No					<5
2024-06-27 14:16:17	2024-06-27 14:21:58	collect:663F2yfjByKbCluG				General Hospital	Private not-for-profit	2024-06-27 14:16:00	Yes		Yes	Yes	No	No	N/A (Not HIV+)	0015	1990-01-01	34	Oyam	Gravida 3	2024-09-26	ANC 4		Yes	Yes	Yes		Positive	Negative	Negative		36	Yes	Negative	Yes	Negative	No			No		No		No					05-10
2024-06-27 14:09:33	2024-06-27 14:15:54	collect:663F2yfjByKbCluG				General Hospital	Private not-for-profit	2024-06-27 14:10:00	Yes		Yes	Yes	No	No	N/A (Not HIV+)	0014	2024-06-27	24	Oyam	Gravida 4	2024-06-27	ANC 3		Yes	Yes	Yes		Positive	Negative	Negative		27	Yes	Negative	Yes	Negative	Yes	Negative		No		No		No					<5
2024-06-27 13:48:05	2024-06-27 14:09:22	collect:663F2yfjByKbCluG				General Hospital	Private not-for-profit	2024-06-27 13:48:00	Yes		Yes	Yes	No	No	N/A (Not HIV+)	0013	2024-06-27	22	Oyam	Gravida 1	2024-09-11	ANC 3		Yes	Yes	Yes		Positive	Negative	Negative		33	Yes	Negative	Yes	Negative	Yes	Negative		No		No		No					<5
2024-06-27 13:35:41	2024-06-27 13:47:20	collect:663F2yfjByKbCluG				General Hospital	Private not-for-profit	2024-06-27 13:36:00	Yes		Yes	Yes	No	No	N/A (Not HIV+)	0012	1998-01-01	26	Oyam	Gravida 4	2024-08-30	ANC 4		Yes	Yes	Yes		Positive	Negative	Negative		29	Yes	Negative	Yes	Negative	Yes	Negative		No		No		No					<5
2024-07-09 10:36:16	2024-07-09 10:43:47	collect:663F2yfjByKbCluG				General Hospital	Private not-for-profit	2024-07-09 10:36:00	Yes		Yes	Yes	No	No	N/A (Not HIV+)	0017	2024-07-09	28	Oyam	Gravida 2	2024-10-12	ANC 2		Yes	Yes	Yes		Positive	Negative	Negative		30	Yes	Negative	Yes	Negative	Yes	Negative		No		No		No					<5
2024-07-10 10:17:01	2024-07-10 10:24:52	collect:663F2yfjByKbCluG				General Hospital	Private not-for-profit	2024-07-09 10:18:00	Yes		Yes	Yes	No	No	N/A (Not HIV+)	0018	1998-01-01	26	Oyam	Gravida 3	2024-09-19	ANC 4		Yes	Yes	Yes		Positive	Negative	Negative		28	Yes	Negative	Yes	Positive	Yes	Negative		No		No		No					<5
2024-07-16 09:58:21	2024-07-16 10:04:54	collect:663F2yfjByKbCluG				General Hospital	Private not-for-profit	2024-07-15 09:59:00	Yes		Yes	Yes	No	No	N/A (Not HIV+)	0019	1996-01-01	28	Oyam	Gravida 3	2024-08-27	ANC 3		Yes	Yes	Yes		Positive	Negative	Negative		30	Yes	Negative	Yes	Negative	Yes	Negative		No		No		No					<5
2024-07-16 10:05:33	2024-07-16 10:10:46	collect:663F2yfjByKbCluG				General Hospital	Private not-for-profit	2024-07-15 10:06:00	Yes		Yes	Yes	No	No	N/A (Not HIV+)	0020	1995-01-01	29	Oyam	Gravida 4	2024-09-28	ANC 2		Yes	Yes	Yes		Positive	Negative	Negative		35	Yes	Negative	Yes	Negative	Yes	Negative		No		No		No					05-10
2024-07-16 10:11:23	2024-07-16 10:16:54	collect:663F2yfjByKbCluG				General Hospital	Private not-for-profit	2024-07-15 10:11:00	Yes		Yes	Yes	No	No	N/A (Not HIV+)	0021	1992-01-01	32	Oyam	Gravida 5+	2024-10-16	ANC 4		Yes	Yes	Yes		Positive	Negative	Negative		36	Yes	Negative	Yes	Negative	Yes	Negative		No		No		No					05-10
2024-04-29 15:00:31	2024-04-29 20:55:10	ee.kobotoolbox.org:UxMxeOeTmbGZmOls	phonenumber not found			General Hospital	Private not-for-profit	2024-04-30 16:49:00	Yes		Yes	Yes	No	No	N/A (Not HIV+)	1888	1995-04-04	29	Oyam	Gravida 3	2024-07-25	ANC 1		Yes	Yes	Yes		Positive	Negative	Negative		27	No		No		No			No		No		No					<5
2024-04-29 16:56:23	2024-04-29 20:58:08	ee.kobotoolbox.org:UxMxeOeTmbGZmOls	phonenumber not found			General Hospital	Private not-for-profit	2024-04-30 11:35:00	Yes		Yes	Yes	No	No	N/A (Not HIV+)	1887	1985-01-31	39	Oyam	Gravida 5+	2024-08-15	ANC 2		Yes	Yes	Yes		Positive	Negative	Negative		45	Yes	Negative	Yes	Negative	Yes	Negative		No		No		No					05-10
2024-04-29 12:07:30	2024-04-29 12:40:50	collect:pm3cf9fEzY9d1zge				Regional Referral Hospital	Government	2024-04-29 12:11:00	Yes		Yes	Yes	No	Yes	No	210	2004-04-29	20	Terego	Gravida 1	2024-09-12	ANC 3		Yes	Yes	Yes		Positive	Negative	Negative		38	Yes	Negative	Yes	Negative	Yes	Negative		No		No		No					<5
2024-04-29 12:08:49	2024-04-29 12:40:57	collect:57OVY0R1TCKDl7cV				Regional Referral Hospital	Government	2024-04-29 12:11:00	Yes		Yes	Yes	No	Yes	No	3031	1990-04-29	34	MADI OKOLLO	Gravida 1	2024-09-29	ANC 3		Yes	Yes	Yes		Positive	Negative	Negative		35	Yes	Negative	Yes	Negative	Yes	Negative		Yes		Yes	2020	No					<5
2024-04-29 12:07:15	2024-04-29 12:41:13	collect:gZS7StrRiE0UetmY				Regional Referral Hospital	Government	2024-04-29 12:11:00	Yes		Yes	Yes	No	Yes	No	240401	2000-04-29	24	Arua	Gravida 1	2024-04-29	ANC 2		Yes	Yes	Yes		Positive	Positive	Negative		30	Yes	Don't know	Yes	Negative	Yes	Negative		No		No		No					<5
2024-04-29 12:10:21	2024-04-29 12:41:56	collect:uTrLyL4K5EnGK1s7				Regional Referral Hospital	Government	2024-04-29 12:11:00	Yes		Yes	Yes	No	Yes	N/A (Not HIV+)	001/4/24	2002-04-29	22	Aria city	Gravida 2	2024-04-29	ANC 2		Yes	Yes	Yes		Positive	Negative	Negative		39	Yes	Negative	Yes	Negative	Yes	Don't know		No		Yes	2016	No					05-10
2024-04-29 12:07:49	2024-04-29 12:42:21	collect:etRlgcPQvkPplsrl				Regional Referral Hospital	Government	2024-04-29 12:11:00	Yes		Yes	Yes	No	Yes	No	001/04/24	1998-04-07	26	Arua	Gravida 2	2024-04-29	ANC 3		No	Yes	Yes			Negative	Negative		29	Yes	Negative	Yes	Negative	Yes	Negative		No		No		No					05-10
2024-04-30 09:38:09	2024-04-30 09:39:54	ee.kobotoolbox.org:bV9fYQs2dfd28f92	phonenumber not found			Regional Referral Hospital	Government	2024-04-30 09:45:00	Yes		Yes	Yes	Yes
2024-05-02 12:31:28	2024-05-02 12:52:36	collect:2iRll6d8XQSmfVuS				Regional Referral Hospital	Government	2024-05-02 12:33:00	Yes		Yes	Yes	No	Yes	Yes
2024-05-02 12:26:17	2024-05-02 12:54:21	collect:9kZjTvNRXqCtUzAt				Regional Referral Hospital	Government	2024-05-02 12:30:00	Yes		Yes	Yes	No	No	No	Hep/001/24	2002-11-20	22	Kabarole	Gravida 1	2024-10-20	ANC 2		Yes	Yes	Yes		Positive	Negative	Negative		40	Yes	Don't know	Yes	Negative	Yes	Negative		Yes		No		No					<5
2024-05-02 12:26:36	2024-05-02 12:56:29	collect:0LBMftp7wsSfV406				Regional Referral Hospital	Government	2024-05-02 10:29:00	Yes		Yes	Yes	No	No	No	002	2016-06-08	18	Kabarole	Gravida 1	2024-08-15	ANC 1		Yes	Yes	Yes		Positive	Negative	Negative		25	Yes	Negative	Yes	Positive	Yes	Negative		Yes		No		No					<5
2024-07-05 12:36:38	2024-07-05 12:44:11	collect:2iRll6d8XQSmfVuS				Regional Referral Hospital	Government	2024-07-05 12:39:00	Yes		Yes	Yes	No	Yes	Yes
2024-04-30 06:30:11	2024-04-30 06:45:52	collect:xzCJ3a4AneGBrJk6				Regional Referral Hospital	Government	2024-04-30 06:31:00	Yes		Yes	Yes	No	No	N/A (Not HIV+)	12345	1990-05-14	34	Gulu	Gravida 1	2024-10-16	ANC 2		Yes	Yes	Yes		Positive	Negative	Negative		45	No		No		No			No		No		No					<5
2024-04-30 11:45:08	2024-04-30 12:09:22	collect:M6w5l0LNq3yzbttq				Regional Referral Hospital	Government	2024-04-30 11:46:00	Yes		Yes	Yes	No	No	No	001	1994-04-23	25	Gulu	Gravida 3	2024-04-23	ANC 1		Yes	Yes	Yes		Positive	Negative	Negative		35	Yes	Negative	Yes	Positive	Yes	Negative		Yes		No		No					<5
2024-04-30 11:44:58	2024-04-30 12:09:22	collect:U9QtkWhu7iYHOuJw				Regional Referral Hospital	Government	2024-04-30 11:46:00	Yes		Yes	Yes	No	Yes	No	ANC1	1995-04-30	29	Omoro	Gravida 5+	2025-04-30	ANC 1		Yes	Yes	Yes		Positive	Positive	Positive		30	No		No		No			Yes		No		No					<5
2024-04-30 11:44:59	2024-04-30 12:11:51	collect:oc9RIXLbKwEsiGFo				Regional Referral Hospital	Government	2024-04-30 11:47:00	Yes		Yes	Yes	No	Yes	No	ANC 400	2009-06-18	24	Gulu	Gravida 2	2024-04-30	ANC 1		Yes	Yes	Yes		Positive	Negative	Negative		27	Yes	Negative	Yes	Negative	Yes	Negative		Don't know		No		No					<5
2024-05-09 12:15:27	2024-05-10 11:34:40	collect:3o4TIMFfQh1KzgGj				Regional Referral Hospital	Government	2024-05-09 12:15:00	Yes		Yes	Yes	No	No	No	4503	2000-03-08	24	Jinja city	Gravida 2	2024-08-04	ANC 3		Yes	Yes	Yes		Positive	Negative	Negative		30	No		No		No			No		Yes	2020	No					<5
2024-05-09 11:52:23	2024-05-10 11:36:35	collect:3o4TIMFfQh1KzgGj				Regional Referral Hospital	Government	2024-05-09 11:55:00	Yes		Yes	Yes	No	No	No	4502	1999-05-03	24	Jinja district	Gravida 3	2024-07-07	ANC 5+		Yes	Yes	Yes		Positive	Negative	Negative		29	Yes	Negative	No		Yes	Negative		No		No		No					05-10
2024-05-09 11:36:29	2024-05-10 11:30:50	collect:3o4TIMFfQh1KzgGj				Regional Referral Hospital	Government	2024-05-09 11:40:00	Yes		Yes	Yes	No	No	No	4501	1998-05-25	24	Mayuge	Gravida 3	2024-06-03	ANC 4		Yes	Yes	Yes		Positive	Negative	Negative		30	Yes	Negative	No		No			No		No		Yes	Yes	Other	Hepatoric Obinextine Livolin		<5
2024-05-09 11:22:33	2024-05-10 11:38:19	collect:3o4TIMFfQh1KzgGj				Regional Referral Hospital	Government	2024-05-09 11:23:00	Yes		Yes	Yes	No	No	No	4500	1989-12-17	36	Jinja district	Gravida 5+	2024-08-27	ANC 2		Yes	Yes	Yes		Positive	Negative	Negative		49	No		No		No			No		No		No					05-10
2024-05-16 13:48:45	2024-05-20 12:50:33	collect:5qU9MNzZQeLVY9WY				Regional Referral Hospital	Government	2024-05-16 13:49:00	Yes		Yes	Yes	No	No	No	4506	2004-04-04	20	Buikwe	Gravida 1	2024-07-31	ANC 3		Yes	Yes	Yes		Positive	Negative	Negative		34	Yes	Negative	Yes	Negative	Yes	Negative		No		No		No					<5
2024-05-20 10:03:49	2024-05-20 13:06:07	collect:3o4TIMFfQh1KzgGj				Regional Referral Hospital	Government	2024-05-20 10:04:00	Yes		Yes	Yes	No	No	No	4507	1989-11-20	35	Buikwe	Gravida 5+	2024-05-23	ANC 1		Yes	Yes	Yes		Positive	Negative	Negative		39	Yes	Negative	Yes	Negative	Yes	Negative		No		No		No					05-10
2024-05-23 10:57:07	2024-05-23 11:03:42	collect:3o4TIMFfQh1KzgGj				Regional Referral Hospital	Government	2024-05-23 10:57:00	Yes		Yes	Yes	No	No	No	4708	1999-08-25	25	Jinja city	Gravida 3	2024-08-15	ANC 2		Yes	Yes	Yes		Positive	Negative	Positive		26	Yes	Negative	No		No			No		No		No					<5
2024-05-23 11:05:01	2024-05-23 11:12:13	collect:3o4TIMFfQh1KzgGj				Regional Referral Hospital	Government	2024-05-23 11:05:00	Yes		Yes	Yes	No	No	No	4719	2000-05-23	23	Mayuge	Gravida 3	2024-08-14	ANC 2		Yes	Yes	Yes		Positive	Negative	Negative		28	No		No		No			No		No		No					05-10
2024-05-23 14:32:01	2024-05-23 14:43:52	collect:5qU9MNzZQeLVY9WY				Regional Referral Hospital	Government	2024-05-23 14:33:00	Yes		Yes	Yes	No	No	No	4510	2024-05-04	31	Kampala	Gravida 2	2024-06-18	ANC 4		Yes	Yes	Yes		Positive	Negative	Negative		35	No		No		No			No		Yes	2018	No					<5
2024-05-07 11:09:18	2024-05-30 11:26:46	collect:5qU9MNzZQeLVY9WY				Regional Referral Hospital	Government	2024-05-07 11:15:00	Yes		Yes	Yes	No	Yes	No	2024001	2002-05-07	22	Jinja	Gravida 2	2024-10-16	ANC 3		Yes	Yes	Yes		Positive	Negative	Negative		29	Yes	Negative	Yes	Negative	Yes	Negative		No		No		No					<5
2024-05-30 11:17:02	2024-05-30 11:26:32	collect:5qU9MNzZQeLVY9WY				Regional Referral Hospital	Government	2024-05-30 11:18:00	Yes		Yes	Yes	No	No	No	1458	1994-06-22	30	Buikwe	Gravida 4	2024-09-02	ANC 2		Yes	Yes	Yes		Positive	Negative	Negative		43	No		No		No			Yes		Yes	2022	No					<5
2024-06-04 11:20:42	2024-06-04 11:35:02	collect:5qU9MNzZQeLVY9WY				Regional Referral Hospital	Government	2024-06-04 11:21:00	Yes		Yes	Yes	No	No	No	14507	1992-08-07	32	Muyuge	Gravida 2	2024-07-08	ANC 4		Yes	Yes	Yes		Positive	Negative	Negative		30	No		Yes	Negative	Yes	Negative		No		No		No					<5
2024-06-06 12:00:40	2024-06-06 12:06:18	collect:5qU9MNzZQeLVY9WY				Regional Referral Hospital	Government	2024-06-06 12:01:00	Yes		Yes	Yes	No	No	No	4706	1999-06-06	25	Jinja	Gravida 2	2024-08-12	ANC 3		Yes	Yes	Yes		Positive	Negative	Negative		26	No		No		No			No		Yes	2021	No					<5
2024-06-06 12:10:55	2024-06-06 12:36:34	collect:5qU9MNzZQeLVY9WY				Regional Referral Hospital	Government	2024-06-06 12:11:00	Yes		Yes	Yes	No	No	No	4562	1993-05-29	31	Jinja	Gravida 1	2024-09-30	ANC 3		Yes	Yes	Yes		Positive	Negative	Negative		31	No		No		No			No		No		No					<5
2024-06-06 12:42:04	2024-06-06 12:46:28	collect:5qU9MNzZQeLVY9WY				Regional Referral Hospital	Government	2024-06-06 12:42:00	Yes		Yes	Yes	No	No	No	4539	1993-02-12	31	Jinja	Gravida 3	2024-09-18	ANC 3		Yes	Yes	Yes		Positive	Negative	Negative		37	No		No		No			No		No		No					<5
2024-06-06 19:59:37	2024-06-06 21:51:23	collect:5qU9MNzZQeLVY9WY				Regional Referral Hospital	Government	2024-06-06 12:50:00	Yes		Yes	Yes	No	Yes	No	4530	1989-06-20	35	Jinja	Gravida 3	2024-09-24	ANC 3		Yes	Yes	Yes		Positive	Negative	Negative		41	No		No		No			No		No		No					<5
2024-06-06 21:52:18	2024-06-06 22:51:57	collect:5qU9MNzZQeLVY9WY				Regional Referral Hospital	Government	2024-06-06 13:32:00	Yes		Yes	Yes	No	No	No	4565	2000-04-18	24	Muyuge	Gravida 2	2024-09-27	ANC 3		Yes	Yes	Yes		Positive	Negative	Negative		29	No		No		No			No		No		No					<5
2024-06-06 23:08:26	2024-06-06 23:13:46	collect:5qU9MNzZQeLVY9WY				Regional Referral Hospital	Government	2024-06-06 14:08:00	Yes		Yes	Yes	No	Yes	No	4559	2003-05-18	21	Jinja	Gravida 1	2024-08-29	ANC 1		Yes	Yes	Yes		Positive	Negative	Negative		26	No		No		No			No		No		No					<5
2024-06-06 23:14:08	2024-06-06 23:19:53	collect:5qU9MNzZQeLVY9WY				Regional Referral Hospital	Government	2024-06-06 14:14:00	Yes		Yes	Yes	No	No	No	4566	1996-03-11	28	Muyuge	Gravida 3	2024-08-05	ANC 2		Yes	Yes	Yes		Positive	Negative	Negative		35	Yes	Negative	No		Yes	Negative		No		No		No					<5
2024-06-06 23:43:26	2024-06-06 23:50:38	collect:5qU9MNzZQeLVY9WY				Regional Referral Hospital	Government	2024-06-06 15:33:00	Yes		Yes	Yes	No	Yes	No	4564	1996-06-06	28	Iganga	Gravida 2	2024-08-21	ANC 2		Yes	Yes	Yes		Positive	Negative	Negative		30	Yes	Negative	Yes	Negative	Yes	Negative		No		Yes	2021	No					<5
2024-06-11 17:30:49	2024-06-13 10:40:17	collect:5qU9MNzZQeLVY9WY				Regional Referral Hospital	Government	2024-06-13 10:39:00	Yes		Yes	Yes	No	No	No	4570	1994-05-22	30	Buikwe	Gravida 3	2024-09-27	ANC 1		Yes	Yes	Yes		Positive	Negative	Negative		34	No		No		No			Don't know		No		No					<5
2024-05-03 12:17:30	2024-05-03 12:20:12	ee.kobotoolbox.org:TXYusCMEuWiVut0v	phonenumber not found			Regional Referral Hospital	Government	2024-05-03 12:18:00	Yes		No
2024-05-03 12:10:19	2024-05-03 12:26:39	ee.kobotoolbox.org:xKqLNqGn6hT3ucX8	phonenumber not found			Regional Referral Hospital	Government	2024-05-03 12:17:00	Yes		Yes	Yes	No	No	No	00567	2000-06-13	23	Kayunga	Gravida 2	2024-11-18	ANC 5+		Yes	Yes	Yes		Negative	Negative	Negative		258	Yes	Negative	No		Yes	Negative		No		No		No					<5
2024-05-03 12:20:12	2024-05-03 12:34:21	ee.kobotoolbox.org:TXYusCMEuWiVut0v	phonenumber not found			Regional Referral Hospital	Government	2024-05-03 12:21:00	Yes		Yes	Yes	No	Yes	No	10927	2018-01-09	20	Kayunga	Gravida 1	2025-12-17	ANC 1		No	Yes	Yes			Negative	Negative		20	Yes	Negative	Yes	Negative	Yes	Negative		No		No		Yes	Yes	TDF			<5
2024-05-07 18:20:12	2024-05-07 18:26:04	ee.kobotoolbox.org:ZK0IHODAdba4HJwM	phonenumber not found			Regional Referral Hospital	Government	2024-05-07 18:22:00	Yes		Yes	No
2024-05-09 14:56:43	2024-05-09 15:02:32	ee.kobotoolbox.org:cnd8yzVAHs8iRJ4u	phonenumber not found			Regional Referral Hospital	Government	2024-05-03 14:58:00	Yes		Yes	No
2024-06-12 12:00:06	2024-06-12 12:21:01	ee.kobotoolbox.org:ZK0IHODAdba4HJwM	phonenumber not found			Regional Referral Hospital	Government	2024-05-03 12:19:00	Yes		Yes	Yes	No	No	N/A (Not HIV+)	24027878	1994-02-28	30	Kayunga	Gravida 1	2025-04-07	ANC 1		Yes	Yes	Yes		Positive	Negative	Negative		30	No		No		No			No		No		No					05-10
2024-06-12 12:21:01	2024-06-13 17:09:37	ee.kobotoolbox.org:ZK0IHODAdba4HJwM	phonenumber not found			Regional Referral Hospital	Government	2024-05-05 16:27:00	Yes		Yes	No
2024-06-13 17:09:37	2024-06-13 17:24:30	ee.kobotoolbox.org:ZK0IHODAdba4HJwM	phonenumber not found			Regional Referral Hospital	Government	2024-05-03 17:10:00	Yes		Yes	Yes	No	No	N/A (Not HIV+)	24028095	1994-01-01	30	Kayunga	Gravida 4	2023-09-01	ANC 4		Yes	Yes	Yes		Positive	Negative	Negative		35	Yes	Negative	Yes	Negative	Yes	Negative		No		Yes	2017	No					<5
2024-06-13 17:24:30	2024-06-17 10:31:59	ee.kobotoolbox.org:ZK0IHODAdba4HJwM	phonenumber not found			Regional Referral Hospital	Government	2024-05-03 10:08:00	Yes		Yes	Yes	No	No	N/A (Not HIV+)	24028513	2000-10-25	23	Kayunga	Gravida 2	2024-05-29	ANC 4		Yes	Yes	Yes		Negative	Negative	Negative		31	Yes	Negative	No		No			No		No		No					<5
2024-05-29 13:55:32	2024-05-29 14:13:23	ee.kobotoolbox.org:cnd8yzVAHs8iRJ4u	phonenumber not found			Regional Referral Hospital	Government	2024-05-03 13:57:00	Yes		Yes	Yes	No	No	N/A (Not HIV+)	001	2003-05-27	21	Kayunga	Gravida 1	2024-07-12	ANC 3		Yes	Yes	Yes		Positive	Negative	Negative		26	No		Yes	Negative	No			No		No		No					>10
2024-06-17 10:32:00	2024-07-02 17:18:11	ee.kobotoolbox.org:ZK0IHODAdba4HJwM	phonenumber not found			Regional Referral Hospital	Government	2024-05-03 15:03:00	Yes		Yes	Yes	No	No	N/A (Not HIV+)	24012900	1989-06-11	34	Kayunga	Gravida 5+	2024-08-01	ANC 5+		Yes	Yes	Yes		Negative	Negative	Negative		38	Yes	Negative	No		No			No		No		No					05-10
2024-07-02 17:18:11	2024-07-02 17:30:37	ee.kobotoolbox.org:ZK0IHODAdba4HJwM	phonenumber not found			Regional Referral Hospital	Government	2024-05-28 17:19:00	Yes		Yes	Yes	No	No	N/A (Not HIV+)	24021100	2001-11-27	22	Kayunga	Gravida 2	2024-10-16	ANC 3		Yes	Yes	Yes		Positive	Negative	Negative		30	Yes	Negative	Yes	Negative	Yes	Negative		No		No		No					<5
2024-07-02 17:30:37	2024-07-03 15:08:19	ee.kobotoolbox.org:ZK0IHODAdba4HJwM	phonenumber not found			Regional Referral Hospital	Government	2024-05-03 15:06:00	Yes		Yes	No
2024-07-03 15:08:20	2024-07-09 14:45:54	ee.kobotoolbox.org:ZK0IHODAdba4HJwM	phonenumber not found			Regional Referral Hospital	Government	2024-05-03 14:12:00	Yes		Yes	Yes	No	No	N/A (Not HIV+)	24032685	1998-12-31	26	Kayunga	Gravida 3	2024-10-27	ANC 2		Yes	Yes	Yes		Positive	Negative	Negative		32	No		No		No			No		No		No					<5
2024-07-09 14:45:55	2024-07-11 14:47:40	ee.kobotoolbox.org:ZK0IHODAdba4HJwM	phonenumber not found			Regional Referral Hospital	Government	2024-05-03 14:35:00	Yes		Yes	Yes	No	No	N/A (Not HIV+)	24032877	1999-06-10	23	Kayunga	Gravida 4	2024-09-22	ANC 1		Yes	Yes	Yes		Positive	Negative	Negative		26	Yes	Negative	No		Yes	Negative		Yes		No		No					<5
2024-07-11 14:47:41	2024-07-17 15:24:05	ee.kobotoolbox.org:ZK0IHODAdba4HJwM	phonenumber not found			Regional Referral Hospital	Government	2024-05-03 15:12:00	Yes		Yes	Yes	No	No	N/A (Not HIV+)	24034124	2002-07-10	22	Kayunga	Gravida 2	2024-11-15	ANC 3		Yes	Yes	Yes		Positive	Negative	Negative		35	Yes	Negative	Yes	Negative	Yes	Negative		No		No		No					<5
2024-07-17 15:24:05	2024-07-25 11:56:30	ee.kobotoolbox.org:ZK0IHODAdba4HJwM	phonenumber not found			Regional Referral Hospital	Government	2024-05-03 11:42:00	Yes		Yes	Yes	No	No	N/A (Not HIV+)	24029927	1994-11-20	27	Kayunga	Gravida 3	2024-09-27	ANC 2		Yes	Yes	Yes		Positive	Negative	Negative		41	No		No		No			No		No		No					<5
2024-07-25 11:56:31	2024-07-25 12:06:18	ee.kobotoolbox.org:ZK0IHODAdba4HJwM	phonenumber not found			Regional Referral Hospital	Government	2024-05-03 12:05:00	Yes		Yes	No
2024-07-23 12:36:26	2024-07-23 12:47:24	collect:ahCGt2LX8JFd3ZEv				Regional Referral Hospital	Government	2024-07-23 12:37:00	Yes		Yes	Yes	No	No	N/A (Not HIV+)	HepB-24-043-EMTCT	2004-04-15	20	Lira	Gravida 2	2024-08-08	ANC 4		Yes	Yes	Yes		Positive	Negative	Negative		31	No		No		No			No		No		No					<5
2024-07-23 12:48:01	2024-07-23 12:57:58	collect:ahCGt2LX8JFd3ZEv				Regional Referral Hospital	Government	2024-07-23 12:48:00	Yes		Yes	Yes	No	No	N/A (Not HIV+)	HepB-24-040-EMTCT	1994-06-10	30	Lira city	Gravida 4	2024-09-03	ANC 3		Yes	Yes	Yes		Positive	Negative	Negative		34	No		No		No			No		No		No					05-10
2024-04-29 11:27:50	2024-04-29 11:54:31	collect:MiyVstqrSShSRICU				Regional Referral Hospital	Government	2024-04-29 11:30:00	Yes		Yes	Yes	No	Yes	N/A (Not HIV+)	HepB-24-23-PMTCT	2024-04-05	20	Lira	Gravida 1	2024-10-23	ANC 1		Yes	Yes	Yes		Positive	Negative	Positive		26	Yes	Negative	No		No			No		Yes	2024	No					<5
2024-04-29 11:50:37	2024-04-29 13:54:42	ee.kobotoolbox.org:UxMxeOeTmbGZmOls	phonenumber not found			Regional Referral Hospital	Government	2024-04-29 11:51:00	Yes		Yes	Yes	No	No	N/A (Not HIV+)	HEPB-24-28-EMTCT	1996-12-24	28	Lira	Gravida 3	2024-08-15	ANC 1		Yes	Yes	Yes		Positive	Negative	Negative		28	Yes	Negative	Yes	Negative	Yes	Negative		No		No		No					<5
2024-04-29 12:02:57	2024-04-29 15:00:31	ee.kobotoolbox.org:UxMxeOeTmbGZmOls	phonenumber not found			Regional Referral Hospital	Government	2024-04-29 12:05:00	Yes		Yes	Yes	No	No	N/A (Not HIV+)	HEPB-24-26-EMTCT	2002-04-24	22	Lira	Gravida 2	2024-08-23	ANC 1		Yes	Yes	No		Positive	Negative			32	Yes	Negative	No		No			No		No		No					<5
2024-04-29 12:06:00	2024-05-31 11:45:57	collect:EMeP2RGLRQqd3El0				Regional Referral Hospital	Government	2024-05-29 11:45:00	Yes		Yes	Yes	No	No	No	HepB-24-017-EMTCTl	1985-06-01	39	Lira	Gravida 5+	2024-08-11	ANC 3		Yes	Yes	Yes		Positive	Negative	Negative		45	No		No		No			No		Yes	2012	No					>10
2024-05-29 12:34:59	2024-05-31 11:58:32	collect:EMeP2RGLRQqd3El0				Regional Referral Hospital	Government	2024-05-29 12:36:00	Yes		Yes	Yes	No	No	No	HepB-24-13-EMTCT	1989-06-05	33	Lira	Gravida 5+	2024-05-05	ANC 5+		Yes	Yes	Yes		Positive	Negative	Negative		35	Yes	Negative	No		Yes	Negative		Yes		Yes	2018	No					05-10
2024-05-30 11:23:59	2024-05-31 12:02:33	collect:EMeP2RGLRQqd3El0				Regional Referral Hospital	Government	2024-05-29 11:24:00	Yes		Yes	Yes	No	No	No	HepB-24-034-EMTCT	2004-01-23	20	Lira	Gravida 1	2024-07-23	ANC 5+		Yes	No	No		Positive				24	No		No		No			No		No		No					<5
2024-05-30 11:30:54	2024-05-31 16:28:12	collect:EMeP2RGLRQqd3El0				Regional Referral Hospital	Government	2024-05-29 11:31:00	Yes		Yes	Yes	No	No	No	HepB-24-033-EMTCT	2000-12-17	23	Lira	Gravida 2	2024-08-28	ANC 4		Yes	Yes	Yes		Positive	Negative	Negative		27	No		No		No			No		No		No					<5
2024-05-30 12:29:07	2024-05-31 16:22:19	collect:EMeP2RGLRQqd3El0				Regional Referral Hospital	Government	2024-05-30 12:29:00	Yes		Yes	Yes	No	No	No	HepB-24-035-EMTCT	1998-01-01	26	Lira	Gravida 4	2024-08-24	ANC 2		Yes	Yes	Yes		Positive	Negative	Negative		40	Yes	Negative	No		No			Yes		No		No					05-10
2024-05-30 13:20:11	2024-05-31 16:30:53	collect:EMeP2RGLRQqd3El0				Regional Referral Hospital	Government	2024-05-30 13:20:00	Yes		Yes	Yes	No	No	No	HepB-24-12-EMTCT	2002-10-27	21	Lira	Gravida 3	2024-07-25	ANC 5+		Yes	Yes	Yes		Positive	Negative	Negative		24	Yes	Negative	Yes	Negative	Yes	Negative		Yes		No		No					<5
2024-05-31 12:34:59	2024-05-31 16:32:38	collect:EMeP2RGLRQqd3El0				Regional Referral Hospital	Government	2024-05-31 12:35:00	Yes		Yes	Yes	No	No	No	HepB-24-031-EMTCT	1997-06-27	27	Lira	Gravida 1	2024-09-02	ANC 2		Yes	Yes	Yes		Positive	Negative	Negative		30	Yes	Negative	Yes	Negative	Yes	Negative		No		Yes	2019	No					05-10
2024-05-31 16:35:52	2024-05-31 16:48:41	collect:EMeP2RGLRQqd3El0				Regional Referral Hospital	Government	2024-05-30 11:36:00	Yes		Yes	Yes	No	No	No	HepB-24-038-EMTCT	1989-11-11	33	Lira	Gravida 4	2024-07-25	ANC 4		Yes	Yes	Yes		Positive	Negative	Negative		40	No		Yes	Negative	No			Yes		No		No					05-10
2024-05-30 12:52:14	2024-06-07 11:11:43	collect:EMeP2RGLRQqd3El0				Regional Referral Hospital	Government	2024-05-30 12:56:00	Yes		Yes	Yes	No	No	No	HepB-24-036-EMTCT	1995-11-27	28	Lira	Gravida 4	2024-11-09	ANC 4		Yes	Yes	Yes		Positive	Negative	Negative		32	Yes	Negative	Yes	Negative	Yes	Negative		No		Yes	2017	No					05-10
2024-05-31 13:49:43	2024-06-07 11:14:42	collect:EMeP2RGLRQqd3El0				Regional Referral Hospital	Government	2024-05-31 13:50:00	Yes		Yes	Yes	No	No	No	HepB-24-038-EMTCT	1998-12-22	24	Lira	Gravida 1	2024-06-22	ANC 5+		Yes	Yes	Yes		Positive	Negative	Negative		28	Yes	Negative	No		Yes	Negative		No		Yes	2024	No					<5
2024-05-29 12:17:30	2024-06-10 10:27:11	collect:EMeP2RGLRQqd3El0				Regional Referral Hospital	Government	2024-05-29 12:18:00	Yes		Yes	Yes	No	No	No	HepB-24-006-EMTCT	2021-09-08	23	Lira	Gravida 1	2024-08-30	ANC 5+		Yes	Yes	Yes		Positive	Negative	Negative		24	Yes	Negative	No		Yes	Negative		Yes		No		No					<5
2024-05-31 16:50:31	2024-06-10 10:22:06	collect:EMeP2RGLRQqd3El0				Regional Referral Hospital	Government	2024-05-30 11:46:00	Yes		Yes	Yes	No	No	No	HepB-24-036-EMTCT	1995-01-12	27	Lira	Gravida 2	2024-06-28	ANC 5+		Yes	Yes	Yes		Positive	Negative	Negative		38	No		Yes	Negative	Yes	Negative		No		No		No					05-10
2024-06-05 11:22:47	2024-06-10 10:20:39	collect:EMeP2RGLRQqd3El0				Regional Referral Hospital	Government	2024-06-05 11:23:00	Yes		Yes	Yes	No	No	No	HepB-24-009-EMTCT	2000-01-05	24	Lira	Gravida 1	2024-09-02	ANC 5+		Yes	Yes	Yes		Positive	Negative	Negative		27	Yes	Negative	No		No			No		No		No					<5
2024-06-05 12:04:01	2024-06-10 10:18:36	collect:EMeP2RGLRQqd3El0				Regional Referral Hospital	Government	2024-06-05 12:04:00	Yes		Yes	Yes	No	No	No	HepB-24-042-EMTCT	1997-05-15	27	Lira	Gravida 3	2024-09-14	ANC 1		Yes	Yes	Yes		Positive	Negative	Negative		30	Yes	Negative	No		No			No		No		No					<5
2024-05-30 11:14:36	2024-06-10 10:42:19	collect:EMeP2RGLRQqd3El0				Regional Referral Hospital	Government	2024-05-29 11:15:00	Yes		Yes	Yes	No	No	No	HepB-24-032-EMTCT	2000-03-05	23	Lira	Gravida 2	2024-08-08	ANC 4		Yes	Yes	Yes		Positive	Negative	Negative		30	Yes	Negative	Yes	Negative	Yes	Negative		No		No		No					<5
2024-05-30 13:10:12	2024-06-10 10:40:54	collect:EMeP2RGLRQqd3El0				Regional Referral Hospital	Government	2024-05-30 13:10:00	Yes		Yes	Yes	No	No	No	HepB-24-037-EMTCT	1991-11-11	33	Lira	Gravida 4	2024-08-25	ANC 5+		Yes	Yes	Yes		Positive	Negative	Negative		36	Yes	Negative	Yes	Negative	Yes	Negative		Yes		No		No					05-10
2024-06-04 14:28:47	2024-06-10 10:37:50	collect:EMeP2RGLRQqd3El0				Regional Referral Hospital	Government	2024-06-04 14:29:00	Yes		Yes	Yes	No	No	No	HepB-24-039-EMTCT	2022-02-05	22	Lira	Gravida 2	2024-08-14	ANC 2		Yes	Yes	Yes		Positive	Negative	Negative		26	No		No		No			No		Yes	2018	No					<5
2024-06-05 11:41:47	2024-06-10 10:39:08	collect:EMeP2RGLRQqd3El0				Regional Referral Hospital	Government	2024-06-05 11:42:00	Yes		Yes	Yes	No	No	No	HepB-24-041-EMTCT	1996-05-16	28	Lira	Gravida 5+	2024-09-06	ANC 1		Yes	Yes	Yes		Positive	Negative	Negative		34	Yes	Negative	No		Yes	Negative		No		Yes	2022	No					05-10
2024-06-04 12:35:16	2024-06-04 12:58:51	ee.kobotoolbox.org:l0FEoDM5vK82fU76	phonenumber not found			Regional Referral Hospital	Government	2024-06-04 12:48:00	Yes		Yes	Yes	No	No	N/A (Not HIV+)	ANC 500	2001-07-15	22	Busano Mbale district	Gravida 1	2024-09-12	ANC 2		Yes	Yes	Yes		Positive	Negative	Negative		22	Yes	Negative	No		No			Yes		No		No					05-10
2024-06-06 13:49:43	2024-06-06 13:53:51	ee.kobotoolbox.org:l0FEoDM5vK82fU76	phonenumber not found			Regional Referral Hospital	Government	2024-06-06 13:50:00	Yes		Yes	Yes	No	No	N/A (Not HIV+)	ANC 472	1999-01-01	25	Mbale city	Gravida 1	2024-09-23	ANC 1		Yes	Yes	Yes		Positive	Negative	Negative		30	No		No		No			No		No		No					<5
2024-05-23 09:27:29	2024-05-27 08:39:06	collect:Dg4gyb1iY3Z31pJc				Regional Referral Hospital	Government	2024-05-23 09:28:00	Yes		Yes	Yes	No	No	N/A (Not HIV+)	01	1993-05-10	31	Mbale	Gravida 5+	2024-08-08	ANC 3		Yes	Yes	Yes		Positive	Negative	Negative		34	No		No		No			No		No		No					05-10
2024-05-23 13:20:03	2024-05-27 08:37:51	collect:Dg4gyb1iY3Z31pJc				Regional Referral Hospital	Government	2024-05-23 13:20:00	Yes		Yes	Yes	No	No	N/A (Not HIV+)	02	1983-06-10	41	Butebu	Gravida 5+	2024-09-19	ANC 1		Yes	Yes	No		Positive	Negative			47	Yes	Negative	Yes	Negative	No			No		No		No					05-10
2024-05-06 11:47:00	2024-06-06 16:02:10	collect:Dg4gyb1iY3Z31pJc				Regional Referral Hospital	Government	2024-05-06 11:49:00	Yes		Yes	Yes	No	Yes	No	UG 31420	2000-05-06	24	Pallisa	Gravida 4	2024-07-02	ANC 2		Yes	Yes	Yes		Positive	Negative	Negative		26	Yes	Positive	No		Yes	Negative		Yes		No		No					05-10
2024-05-30 10:12:56	2024-06-06 16:03:31	collect:Dg4gyb1iY3Z31pJc				Regional Referral Hospital	Government	2024-05-30 10:13:00	Yes		Yes	Yes	No	No	N/A (Not HIV+)	03	1992-04-22	32	Sironko	Gravida 1	2024-08-24	ANC 2		Yes	Yes	Yes		Positive	Positive	Negative		37	Yes	Negative	Yes	Negative	Yes	Negative		No		No		No					<5
2024-06-06 11:55:53	2024-06-06 16:05:59	collect:Dg4gyb1iY3Z31pJc				Regional Referral Hospital	Government	2024-06-06 12:01:00	Yes		Yes	Yes	No	No	No	ANC 972	1995-05-10	29	Budaka	Gravida 5+	2024-09-04	ANC 1		Yes	Yes	No		Positive	Negative			37	No		No		No			No		No		No					05-10
2024-06-06 12:17:10	2024-06-06 16:05:10	collect:Dg4gyb1iY3Z31pJc				Regional Referral Hospital	Government	2024-06-06 12:17:00	Yes		Yes	Yes	No	No	No	ANC 809	1999-07-27	25	Tororo	Gravida 2	2024-07-10	ANC 4		Yes	Yes	Yes		Positive	Negative	Negative		28	Yes	Negative	No		No			Yes		No		No					<5
2024-06-07 11:25:05	2024-06-07 11:33:21	collect:Dg4gyb1iY3Z31pJc				Regional Referral Hospital	Government	2024-06-07 11:25:00	Yes		Yes	Yes	No	No	N/A (Not HIV+)	04	2000-02-28	24	Sironko	Gravida 3	2024-08-19	ANC 3		Yes	Yes	No		Positive	Negative			26	Yes	Negative	No		No			No		No		No					>10
2024-06-07 14:48:31	2024-06-07 14:54:57	collect:Dg4gyb1iY3Z31pJc				Regional Referral Hospital	Government	2024-06-07 14:48:00	Yes		Yes	Yes	No	No	N/A (Not HIV+)	006	2000-11-08	24	Budaka	Gravida 2	2024-07-15	ANC 4		Yes	Yes	Yes		Positive	Negative	Negative		27	No		No		No			No		No		No					>10
2024-06-05 12:06:52	2024-06-05 12:14:20	ee.kobotoolbox.org:5X3VlQl0DWNPIjmn	phonenumber not found			Regional Referral Hospital	Government	2024-06-05 12:15:00	Yes		Yes	Yes	No	No	No	001	1992-03-17	32	MOROTO	Gravida 3	2024-11-08	ANC 3		Yes	Yes	Yes		Positive	Negative	Negative		35	Yes	Negative	No		No			No		Yes	2007	No					<5
2024-06-05 12:14:20	2024-06-05 12:20:41	ee.kobotoolbox.org:5X3VlQl0DWNPIjmn	phonenumber not found			Regional Referral Hospital	Government	2024-06-04 12:30:00	Yes		Yes	Yes	No	No	No	001	2024-06-05	32	MOROTO	Gravida 3	2024-06-05	ANC 3		Yes	Yes	Yes		Positive	Negative	Negative		35	No		No		No			No		Yes	2006	No					<5
2024-06-05 17:17:26	2024-06-05 17:32:39	ee.kobotoolbox.org:qFFPoKZfroWTxtuC	phonenumber not found			Regional Referral Hospital	Government	2024-06-05 12:30:00	Yes		Yes	Yes	No	No	No	002	2004-08-04	32	Moroto	Gravida 1	2025-04-02	ANC 1		Yes	Yes	Yes		Positive	Negative	Negative		24	Yes	Negative	Yes	Negative	Yes	Negative		No		No		No					05-10
2024-06-05 17:32:39	2024-06-05 17:37:00	ee.kobotoolbox.org:qFFPoKZfroWTxtuC	phonenumber not found			Regional Referral Hospital	Government	2024-06-04 10:51:00	Yes		Yes	Yes	Yes
2024-06-06 14:23:14	2024-06-06 14:26:32	ee.kobotoolbox.org:qFFPoKZfroWTxtuC	phonenumber not found			Regional Referral Hospital	Government	2024-06-06 11:30:00	Yes		Yes	Yes	Yes
2024-06-06 14:26:32	2024-06-06 14:39:01	ee.kobotoolbox.org:qFFPoKZfroWTxtuC	phonenumber not found			Regional Referral Hospital	Government	2024-06-06 13:45:00	Yes		Yes	Yes	No	No	N/A (Not HIV+)	##09##	1998-05-13	26	Mbale	Gravida 1	2025-01-16	ANC 1		Yes	Yes	Yes		Positive	Negative	Negative		27	Yes	Negative	Yes	Negative	Yes	Negative		No		Yes	Oct-2022	No					<5
2024-06-06 14:39:01	2024-06-07 17:26:58	ee.kobotoolbox.org:qFFPoKZfroWTxtuC	phonenumber not found			Regional Referral Hospital	Government	2024-05-22 17:30:00	Yes		Yes	Yes	No	No	N/A (Not HIV+)	Hep /21/25	1997-06-13	27	Moroto	Gravida 2	2025-01-23	ANC 1		Yes	Yes	Yes		Positive	Negative	Negative		29	Yes	Don't know	Yes	Negative	Yes	Negative		No		No		No					<5
2024-06-07 17:26:58	2024-06-07 17:29:03	ee.kobotoolbox.org:qFFPoKZfroWTxtuC	phonenumber not found			Regional Referral Hospital	Government	2024-05-08 04:30:00	Yes		Yes	No
2024-06-07 17:29:03	2024-06-07 17:41:00	ee.kobotoolbox.org:qFFPoKZfroWTxtuC	phonenumber not found			Regional Referral Hospital	Government	2024-05-30 03:45:00	Yes		Yes	Yes	No	No	N/A (Not HIV+)	HEP B /24/008	2003-07-12	20	Moroto	Gravida 2	2025-02-04	ANC 2		Yes	Yes	Yes		Positive	Negative	Negative		25	Yes	Don't know	Yes	Don't know	Yes	Don't know		No		No		No					05-10
2024-06-07 17:41:00	2024-06-18 15:21:27	ee.kobotoolbox.org:qFFPoKZfroWTxtuC	phonenumber not found			Regional Referral Hospital	Government	2024-06-17 11:00:00	Yes		Yes	Yes	No	No	No	MORRH 009	1992-03-02	32	Lira	Gravida 4	2024-06-21	ANC 3		Yes	Yes	Yes		Positive	Negative	Negative		32	Yes	Negative	Yes	Negative	Yes	Negative		Yes		No		No					<5
2024-06-21 12:05:45	2024-06-21 12:34:01	ee.kobotoolbox.org:qFFPoKZfroWTxtuC	phonenumber not found			Regional Referral Hospital	Government	2024-06-21 12:15:00	Yes		Yes	Yes	No	No	No	HepB 24/165	1998-09-09	26	Moroto	Gravida 5+	2024-11-20	ANC 5+		Yes	Yes	Yes		Positive	Negative	Negative		33	Yes	Negative	Yes	Negative	Yes	Negative		No		No		No					05-10
2024-06-21 13:23:25	2024-06-21 18:56:31	ee.kobotoolbox.org:qFFPoKZfroWTxtuC	phonenumber not found			Regional Referral Hospital	Government	2024-06-21 11:15:00	Yes		Yes	Yes	No	No	No	HepB/24/164	1998-09-08	32	Napak	Gravida 5+	2024-10-17	ANC 5+		Yes	Yes	Yes		Positive	Negative	Negative		36	Yes	Negative	Yes	Negative	Yes	Negative		No		No		No					05-10
2024-06-21 18:56:31	2024-06-24 12:54:31	ee.kobotoolbox.org:qFFPoKZfroWTxtuC	phonenumber not found			Regional Referral Hospital	Government	2024-06-24 14:00:00	Yes		Yes	Yes	No	No	No	HEPB /24/167	1994-01-11	30	MOROTO	Gravida 1	2025-01-07	ANC 1		Yes	No	Yes		Positive		Negative		33	No		No		No			Don't know		No		No					05-10
2024-06-24 12:54:31	2024-06-24 13:01:50	ee.kobotoolbox.org:qFFPoKZfroWTxtuC	phonenumber not found			Regional Referral Hospital	Government	2024-06-19 11:00:00	Yes		Yes	Yes	No	No	No	HEPB/24/161	1992-05-24	32	MOROTO	Gravida 5+	2024-11-07	ANC 5+		Yes	Yes	Yes		Positive	Negative	Negative		35	Yes	Negative	Yes	Negative	Yes	Negative		No		No		No					<5
2024-05-02 15:51:27	2024-05-02 16:05:51	collect:PREG3srWKjSO1L6Q				Regional Referral Hospital	Government	2024-05-02 15:53:00	Yes		Yes	Yes	No	No	No	2328	2024-11-28	39	Soroti	Gravida 5+	2024-05-29	ANC 2		Yes	Yes	Yes		Positive	Negative	Negative		44	Yes	Negative	Yes	Negative	Yes	Negative		No		No		No					05-10
2024-05-06 10:22:41	2024-05-06 10:37:03	collect:PREG3srWKjSO1L6Q				Regional Referral Hospital	Government	2024-05-06 10:24:00	Yes		Yes	Yes	No	No	No	2316ANC	2024-05-28	37	Kaberamaido	Gravida 5+	2024-05-22	ANC 2		Yes	Yes	Yes		Positive	Negative	Negative		43	Yes	Negative	Yes	Negative	Yes	Negative		No		Yes	2013	No					05-10
2024-05-06 15:14:36	2024-05-06 15:29:05	collect:PREG3srWKjSO1L6Q				Regional Referral Hospital	Government	2024-05-06 15:15:00	Yes		Yes	Yes	No	No	No	0783ANC	2024-03-20	34	Serere	Gravida 5+	2024-05-21	ANC 3		Yes	Yes	Yes		Positive	Negative	Negative		47	No		No		No			Yes		No		No					>10
2024-05-07 13:25:44	2024-05-07 13:35:03	collect:PREG3srWKjSO1L6Q				Regional Referral Hospital	Government	2024-05-07 13:26:00	Yes		Yes	Yes	No	Yes	No	2335ANC	2024-05-28	30	Soroti	Gravida 5+	2024-05-26	ANC 3		Yes	Yes	Yes		Positive	Negative	Negative		35	No		No		No			No		No		No					05-10
2024-05-07 13:42:24	2024-05-07 13:49:39	collect:PREG3srWKjSO1L6Q				Regional Referral Hospital	Government	2024-05-07 13:43:00	Yes		Yes	Yes	No	No	No	2336ANC	2024-05-07	21	Soroti	Gravida 1	2024-05-07	ANC 2		Yes	Yes	Yes		Positive	Negative	Negative		28	No		No		No			No		No		No					<5
2024-05-07 14:16:39	2024-05-07 14:27:02	collect:PREG3srWKjSO1L6Q				Regional Referral Hospital	Government	2024-05-07 14:17:00	Yes		Yes	Yes	No	No	No	2337ANC	2024-05-07	34	Soroti	Gravida 5+	2024-05-07	ANC 4		Yes	Yes	Yes		Positive	Negative	Negative		42	Yes	Negative	No		No			No		No		No					05-10
2024-05-09 10:10:39	2024-05-09 10:27:49	collect:PREG3srWKjSO1L6Q				Regional Referral Hospital	Government	2024-05-09 10:11:00	Yes		Yes	Yes	No	No	No	2338	2024-05-21	21	Kaberamaido	Gravida 3	2024-05-17	ANC 3		Yes	Yes	Yes		Positive	Negative	Negative		28	Yes	Negative	Yes	Negative	Yes	Negative		Yes		No		No					<5
2024-05-09 13:37:15	2024-05-09 13:46:39	collect:PREG3srWKjSO1L6Q				Regional Referral Hospital	Government	2024-05-09 13:38:00	Yes		Yes	Yes	No	No	No	2330ANC	2024-05-28	27	Soroti	Gravida 5+	2024-05-01	ANC 2		Yes	Yes	Yes		Positive	Negative	Negative		32	Yes	Negative	Yes	Positive	Yes	Negative		No		No		No					<5
2024-05-13 11:51:39	2024-05-13 12:03:03	collect:PREG3srWKjSO1L6Q				Regional Referral Hospital	Government	2024-05-13 11:52:00	Yes		Yes	Yes	No	No	No	2340ANC	2024-05-30	23	Soroti	Gravida 1	2024-05-23	ANC 1		Yes	Yes	Yes		Positive	Negative	Negative		25	Yes	Negative	Yes	Positive	Yes	Negative		No		No		No					05-10
2024-05-16 11:27:52	2024-05-16 11:39:05	collect:PREG3srWKjSO1L6Q				Regional Referral Hospital	Government	2024-05-16 11:30:00	Yes		Yes	Yes	No	No	No	2345ANC	2024-05-28	28	Soroti	Gravida 2	2024-05-23	ANC 2		Yes	Yes	Yes		Positive	Negative	Negative		28	Yes	Negative	Yes	Negative	Yes	Negative		Yes		Yes	2023	No					<5
2024-05-31 09:57:57	2024-05-31 10:10:03	collect:PREG3srWKjSO1L6Q				Regional Referral Hospital	Government	2024-05-31 09:58:00	Yes		Yes	Yes	No	No	No	0010ANC	2024-05-31	35	Soroti city	Gravida 5+	2024-06-06	ANC 5+		Yes	Yes	Yes		Positive	Negative	Negative		38	Yes	Negative	Yes	Negative	Yes	Negative		Yes		Yes	2016	No					05-10
2024-05-31 12:53:02	2024-06-04 16:00:55	collect:PREG3srWKjSO1L6Q				Regional Referral Hospital	Government	2024-05-31 12:54:00	Yes		Yes	Yes	No	No	No	2355ANC	2024-05-31	33	Soroti	Gravida 5+	2024-06-08	ANC 5+		Yes	Yes	Yes		Positive	Negative	Negative		40	Yes	Negative	Yes	Positive	Yes	Negative		Yes		No		No					05-10
2024-06-04 16:01:31	2024-06-04 16:32:05	collect:PREG3srWKjSO1L6Q				Regional Referral Hospital	Government	2024-06-04 16:02:00	Yes		Yes	Yes	No	Yes	No	2362ANC	2024-06-04	34	Soroti	Gravida 4	2024-07-31	ANC 2		Yes	Yes	Yes		Positive	Negative	Positive		34	Yes	Negative	Yes	Negative	Yes	Negative		Yes		No		No					>10
2024-06-05 10:07:10	2024-06-05 10:17:15	collect:PREG3srWKjSO1L6Q				Regional Referral Hospital	Government	2024-05-03 10:07:00	Yes		Yes	Yes	No	No	No	2328ANC	2024-06-05	39	Kalaki	Gravida 5+	2024-08-06	ANC 3		Yes	Yes	Yes		Positive	Negative	Negative		43	No		No		No			No		No		No					05-10
2024-06-05 11:27:03	2024-06-05 11:48:20	collect:PREG3srWKjSO1L6Q				Regional Referral Hospital	Government	2024-06-05 11:28:00	Yes		Yes	Yes	No	Yes	No	2362ANC	2024-06-05	32	Soroti	Gravida 3	2024-09-08	ANC 2		Yes	Yes	Yes		Positive	Negative	Negative		33	No		No		No			No		No		No					>10
2024-06-06 14:03:40	2024-06-06 14:17:24	collect:PREG3srWKjSO1L6Q				Regional Referral Hospital	Government	2024-06-06 14:10:00	Yes		Yes	Yes	No	No	No	2363ANC	2024-06-06	25	Soroti	Gravida 3	2024-06-14	ANC 5+		Yes	Yes	Yes		Positive	Negative	Negative		38	Yes	Negative	Yes	Negative	Yes	Negative		Yes		No		No					05-10
2024-06-14 08:16:09	2024-06-14 08:23:21	collect:PREG3srWKjSO1L6Q				Regional Referral Hospital	Government	2024-06-14 08:17:00	Yes		Yes	Yes	No	No	No	2364ANC	2024-06-14	28	Soroti	Gravida 4	2024-08-21	ANC 2		Yes	Yes	Yes		Positive	Negative	Negative		30	No		No		No			No		No		No					<5
2024-06-21 11:06:53	2024-06-21 11:29:02	collect:PREG3srWKjSO1L6Q				Regional Referral Hospital	Government	2024-06-21 11:07:00	Yes		Yes	Yes	No	No	No	2376ANC	2022-06-29	37	Soroti	Gravida 3	2024-06-26	ANC 3		Yes	Yes	Yes		Positive	Negative	Negative		42	No		No		No			No		No		No					<5
2024-06-26 11:38:43	2024-06-26 11:46:15	collect:PREG3srWKjSO1L6Q				Regional Referral Hospital	Government	2024-06-26 11:39:00	Yes		Yes	Yes	No	No	No	2377ANC	2024-06-26	25	Soroti	Gravida 3	2024-08-14	ANC 2		Yes	Yes	Yes		Positive	Negative	Negative		30	No		No		No			No		Yes	2007	No					<5
2024-06-26 12:15:53	2024-06-26 12:30:47	collect:PREG3srWKjSO1L6Q				Regional Referral Hospital	Government	2024-06-26 12:18:00	Yes		Yes	Yes	No	No	No	2376ANC	2023-07-25	37	Soroti	Gravida 3	2024-06-20	ANC 3		Yes	Yes	Yes		Positive	Negative	Negative		40	No		No		No			No		No		No					<5
2024-07-09 14:50:47	2024-07-09 15:01:53	collect:PREG3srWKjSO1L6Q				Regional Referral Hospital	Government	2024-07-09 14:52:00	Yes		Yes	Yes	No	No	No	2339ANC	2024-07-09	27	Soroti	Gravida 3	2024-08-10	ANC 2		Yes	Yes	Yes		Positive	Negative	Negative		34	No		No		No			No		No		No					<5
2024-07-09 15:09:01	2024-07-09 15:15:55	collect:PREG3srWKjSO1L6Q				Regional Referral Hospital	Government	2024-07-09 15:10:00	Yes		Yes	Yes	No	No	No	2282ANC	2024-07-09	33	Soroti	Gravida 4	2024-07-09	ANC 3		Yes	Yes	Yes		Positive	Negative	Negative		40	Yes	Negative	Yes	Negative	Yes	Negative		No		No		No					<5
2024-07-09 15:21:28	2024-07-09 15:27:04	collect:PREG3srWKjSO1L6Q				Regional Referral Hospital	Government	2024-07-09 15:22:00	Yes		Yes	Yes	No	No	No	2347ANC	2023-04-27	23	Soroti	Gravida 1	2024-08-28	ANC 3		Yes	Yes	Yes		Positive	Negative	Negative		30	Yes	Negative	Yes	Negative	Yes	Negative		No		No		No					<5
[truncated: 46 more columns]

## Sheet: Lab_Data
start	end	deviceid	Welcome to the laboratory Evaluation of the Xpert Hepatitis B Viral Load Point-of-Care Molecular Test at Public Health Facilities in Uganda	This evaluation is for clients that completed the clinical evaluation of the study. Use the same information captured on the Clinical evaluation to enable merging of the two forms	ID5. Facility Level	ID6. Facility Type	Please enter the date and start time of the mentorship	Background: PARTICIPANT DETAILS/BACKGROUND	A1. Patient Study ID	A1b. Serial number from the Viral load request form	A2. Date of Birth	A3. Age	K1a_SampleSampe ID	K1b. Date of sample collection	K1c. Date of sample dispatch to the laboratory	K1d. Date of sample reception by the laboratory	K1e. Date of results dispatch by the laboratory	K1f. Date of results reception by the ANC / PMTCT provider	K1g. Date of results reception by the mother/patient	Part 11: HBV GeneXpert test results	L1. HBV GeneXpert test results	Please enter the date and end time of the health worker interview	_id	_uuid	_submission_time	_validation_status	_notes	_status	_submitted_by	__version__	_tags	_index
2024-04-28 16:48:47	2024-04-28 16:53:25	ee.kobotoolbox.org:UxMxeOeTmbGZmOls			Regional Referral Hospital	Government	2024-04-28 16:50:00		12222	1222	2024-04-28	24	11111	2024-04-28	2024-04-28	2024-04-28	2024-04-28	2024-04-28	2024-04-28		HBV Viral copies >200,000 U/L	2024-04-28 16:53:00	334032839	840d5dde-d960-4cf7-bd05-e407a48f72b6	2024-04-28 13:53:27			submitted_via_web	pmtct	v49GfiCKputrYZjUUF6J3c		1
2024-04-29 12:43:47	2024-04-29 12:51:13	collect:uTrLyL4K5EnGK1s7			Regional Referral Hospital	Government	2024-04-29 12:44:00		001/4/24	90246	2002-04-29	22	001/4/24)	2024-04-29	2024-04-29	2024-04-29	2024-04-29	2024-04-29	2024-04-29		HBV Viral copies undetectable	2024-04-29 12:50:00	334222311	d78fca8d-3578-40b8-9af0-6008379ca474	2024-04-29 09:53:50			submitted_via_web	pmtct	v49GfiCKputrYZjUUF6J3c		2
2024-04-29 12:43:43	2024-04-29 12:55:25	collect:57OVY0R1TCKDl7cV			Regional Referral Hospital	Government	2024-04-29 12:44:00		3031	1923	1990-04-29	34	3031	2024-04-29	2024-04-29	2024-04-29	2024-04-29	2024-04-29	2024-04-29		HBV Viral copies >200,000 U/L	2024-04-29 12:54:00	334222790	125ea4c3-8190-426d-8360-c7b375097801	2024-04-29 09:55:34			submitted_via_web	pmtct	v49GfiCKputrYZjUUF6J3c		3
2024-04-29 12:43:54	2024-04-29 12:54:57	collect:pm3cf9fEzY9d1zge			Regional Referral Hospital	Government	2024-04-29 12:44:00		210	2024	2004-04-29	20	210	2024-04-29	2024-04-29	2024-04-29	2024-05-10	2024-04-29	2024-05-10		HBV Viral copies <20,000 U/L	2024-04-29 12:54:00	334223653	eb62a404-6f07-493d-b911-d6fd24c2a5ef	2024-04-29 09:58:27			submitted_via_web	pmtct	v49GfiCKputrYZjUUF6J3c		4
2024-04-29 12:43:53	2024-04-29 13:37:31	collect:gZS7StrRiE0UetmY			Regional Referral Hospital	Government	2024-04-29 12:44:00		240401	11000	2000-04-29	24	240401	2024-04-29	2024-04-29	2024-04-29	2024-04-29	2024-04-29	2024-04-29		HBV Viral copies <20,000 U/L	2024-04-29 12:54:00	334237102	32732328-e905-4aea-9ab9-3a78037e65fb	2024-04-29 10:37:45			submitted_via_web	pmtct	v49GfiCKputrYZjUUF6J3c		5
2024-04-29 14:23:03	2024-04-29 14:38:13	collect:xOCAIZ064KyX8mWn			Regional Referral Hospital	Government	2024-04-29 14:23:00		HEPB-24-26-EMTCT	215406	2002-04-24	22	215406	2024-04-29	2024-04-29	2024-04-29	2024-04-29	2024-04-29	2024-04-29		HBV Viral copies <20,000 U/L	2024-04-29 14:37:00	334257271	f07019ec-0232-4da0-945f-973de6a4e49d	2024-04-29 11:38:39			submitted_via_web	pmtct	v49GfiCKputrYZjUUF6J3c		6
2024-04-28 16:53:25	2024-04-29 14:55:23	ee.kobotoolbox.org:UxMxeOeTmbGZmOls			Regional Referral Hospital	Government	2024-04-29 14:52:00		HEPB-24-28-EMTCT	215405	1996-12-24	27	215405	2024-04-29	2024-04-29	2024-04-29	2024-04-29	2024-04-29	2024-04-29		HBV Viral copies <20,000 U/L	2024-04-29 14:55:00	334262735	5ce7cbbb-9ea3-4b74-b3dc-8d891915a1f2	2024-04-29 11:55:25			submitted_via_web	pmtct	v49GfiCKputrYZjUUF6J3c		7
2024-04-29 17:55:34	2024-04-29 19:03:49	ee.kobotoolbox.org:hq5P7maYvlJrjpHG			General Hospital	Private not-for-profit	2024-04-30 09:59:00		1888	247450	1995-04-04	29	247450	2024-04-29	2024-04-29	2024-04-29	2024-04-29	2024-04-29	2024-04-29		HBV Viral copies <20,000 U/L	2024-04-29 17:03:00	334347228	b42794db-3935-440a-bbe7-dade8ed18d4e	2024-04-29 16:03:54			submitted_via_web	pmtct	v49GfiCKputrYZjUUF6J3c		8
2024-04-29 19:03:49	2024-04-29 20:45:15	ee.kobotoolbox.org:hq5P7maYvlJrjpHG			General Hospital	Private not-for-profit	2024-04-30 12:07:00		1887	247449	1985-01-31	39	247449	2024-04-30	2024-04-30	2024-04-30	2024-04-30	2024-04-30	2024-04-30		HBV Viral copies <20,000 U/L	2024-04-29 14:45:00	334378283	7e3727b5-f190-4c4e-a9a3-a2ba4889134b	2024-04-29 17:45:17			submitted_via_web	pmtct	v49GfiCKputrYZjUUF6J3c		9
2024-04-28 23:11:38	2024-04-28 23:20:04	collect:xzCJ3a4AneGBrJk6			Regional Referral Hospital	Government	2024-04-28 23:13:00		Hepb1234	123456	1995-04-10	54	Gf	2024-04-17	2024-04-24	2024-04-17	2024-04-24	2024-04-17	2024-04-24		HBV Viral copies <20,000 U/L	2024-04-28 23:19:00	334379260	dffa8dd0-f9f1-41e7-9fa1-afb8bc43024c	2024-04-29 17:48:28			submitted_via_web	pmtct	v49GfiCKputrYZjUUF6J3c		10
2024-04-29 06:24:02	2024-04-29 06:37:56	collect:xzCJ3a4AneGBrJk6			Regional Referral Hospital	Government	2024-04-29 06:27:00		Hep7543	123456	1990-04-29	34	Hep5689	2024-04-29	2024-04-29	2024-04-29	2024-04-29	2024-04-29	2024-04-29		HBV Viral copies <20,000 U/L	2024-04-29 06:36:00	334379263	c8432c55-8790-4bdc-a790-4caee48d37b5	2024-04-29 17:48:29			submitted_via_web	pmtct	v49GfiCKputrYZjUUF6J3c		11
2024-04-30 06:46:22	2024-04-30 06:49:07	collect:xzCJ3a4AneGBrJk6			Regional Referral Hospital	Government	2024-04-30 06:47:00		12345	12345	1990-05-14	34	12345	2024-04-30	2024-04-30	2024-04-30	2024-04-30	2024-04-30	2024-04-30		HBV Viral copies 20,000-200,000 U/L	2024-04-30 06:48:00	334475598	48a8d416-ca24-4332-8771-5f460f440725	2024-04-30 03:49:59			submitted_via_web	pmtct	v49GfiCKputrYZjUUF6J3c		12
2024-04-30 12:10:29	2024-04-30 12:18:35	collect:U9QtkWhu7iYHOuJw			Regional Referral Hospital	Government	2024-04-30 12:11:00		ANC1	2024	1995-04-30	29	ANC 1	2024-04-30	2024-04-30	2024-04-30	2024-04-30	2024-04-30	2024-05-02		HBV Viral copies >200,000 U/L	2024-04-30 12:17:00	334552647	6c025bd1-2314-475e-9c96-03130a9dc204	2024-04-30 09:18:47			submitted_via_web	pmtct	v49GfiCKputrYZjUUF6J3c		13
2024-04-30 12:10:27	2024-04-30 12:18:38	collect:M6w5l0LNq3yzbttq			Regional Referral Hospital	Government	2024-04-30 12:11:00		001	23234	1994-04-30	25	001	2024-04-30	2024-04-30	2024-04-30	2024-04-30	2024-04-30	2024-04-30		HBV Viral copies >200,000 U/L	2024-04-30 12:16:00	334552766	384c8e45-bec6-4a57-9a4b-76fe069984fc	2024-04-30 09:19:09			submitted_via_web	pmtct	v49GfiCKputrYZjUUF6J3c		14
2024-04-30 12:12:30	2024-04-30 12:25:44	collect:oc9RIXLbKwEsiGFo			Regional Referral Hospital	Government	2024-04-30 12:14:00		ANC 400	ANC 400	2016-05-14	24	ANC 400	2024-04-30	2024-04-30	2024-04-30	2024-04-30	2024-04-30	2024-04-30		HBV Viral copies 20,000-200,000 U/L	2024-04-30 12:21:00	334554576	9eb65fdb-cb16-4c20-823c-6b70aed924ec	2024-04-30 09:25:55			submitted_via_web	pmtct	v49GfiCKputrYZjUUF6J3c		15
2024-05-02 12:35:59	2024-05-02 12:52:14	collect:2iRll6d8XQSmfVuS			Regional Referral Hospital	Government	2024-05-02 12:36:00		06	360953	2024-05-02	23	06	2024-05-02	2024-05-02	2024-05-02	2024-05-02	2024-05-02	2024-05-02		HBV Viral copies undetectable	2024-05-02 12:43:00	335179024	06a63c72-8368-415b-9b7b-4c36f3d979ed	2024-05-02 09:53:23			submitted_via_web	pmtct	v49GfiCKputrYZjUUF6J3c		16
2024-05-02 12:48:11	2024-05-02 12:54:43	collect:9kZjTvNRXqCtUzAt			Regional Referral Hospital	Government	2024-05-02 12:49:00		Hep001/24	360514	2024-05-02	22	Lab001/05/24	2024-05-02	2024-05-02	2024-05-02	2024-05-02	2024-05-02	2024-05-02		HBV Viral copies >200,000 U/L	2024-05-02 12:53:00	335179736	cb67ab94-c7d6-4d72-a773-7a2a93d0c5ab	2024-05-02 09:55:27			submitted_via_web	pmtct	v49GfiCKputrYZjUUF6J3c		17
2024-05-02 12:50:03	2024-05-02 12:57:25	collect:0LBMftp7wsSfV406			Regional Referral Hospital	Government	2024-05-02 12:51:00		002	2335	2024-05-02	18	002	2024-05-02	2024-05-02	2024-05-02	2024-05-02	2024-05-02	2024-05-02		HBV Viral copies <20,000 U/L	2024-05-02 12:53:00	335180586	1e59083a-ac50-4109-af96-8a944ac55137	2024-05-02 09:57:50			submitted_via_web	pmtct	v49GfiCKputrYZjUUF6J3c		18
2024-05-02 12:54:52	2024-05-02 13:08:22	collect:XShN996d4b9Ca980			Regional Referral Hospital	Government	2024-05-07 14:01:00		Ad	34	2024-05-05	25	34	2024-05-12	2024-05-12	2024-05-12	2024-05-12	2024-05-13	2024-05-13		HBV Viral copies undetectable	2024-05-14 13:06:00	335184262	d3102626-ba27-4e97-834e-5a7418c734da	2024-05-02 10:08:57			submitted_via_web	pmtct	v49GfiCKputrYZjUUF6J3c		19
2024-05-09 19:34:25	2024-05-10 11:43:07	collect:7vkT96ERYbjDLreG			Regional Referral Hospital	Government	2024-05-07 10:30:00		4501	130289	1998-05-25	24	4501	2024-05-09	2024-05-09	2024-05-09	2024-05-09	2024-05-09	2024-05-09		HBV Viral copies <20,000 U/L	2024-05-09 11:37:00	337662389	bbb47b33-7878-4a0e-a6d8-0d3189a7493a	2024-05-10 08:46:26			submitted_via_web	pmtct	v49GfiCKputrYZjUUF6J3c		20
2024-05-09 19:31:03	2024-05-10 11:44:15	collect:7vkT96ERYbjDLreG			Regional Referral Hospital	Government	2024-05-07 10:32:00		4503	130291	2000-03-08	24	4503	2024-05-09	2024-05-09	2024-05-09	2024-05-09	2024-05-09	2024-05-09		HBV Viral copies <20,000 U/L	2024-05-09 11:33:00	337662390	3b225c1e-ea41-4772-989c-66b848f2a007	2024-05-10 08:46:26			submitted_via_web	pmtct	v49GfiCKputrYZjUUF6J3c		21
2024-05-09 19:26:17	2024-05-10 11:45:28	collect:7vkT96ERYbjDLreG			Regional Referral Hospital	Government	2024-05-07 10:26:00		4500	130288	1989-12-19	36	4500	2024-05-09	2024-05-09	2024-05-09	2024-05-09	2024-05-09	2024-05-09		HBV Viral copies <20,000 U/L	2024-05-09 11:30:00	337662394	a7706c70-3303-46e6-958f-b48b1cbf8269	2024-05-10 08:46:27			submitted_via_web	pmtct	v49GfiCKputrYZjUUF6J3c		22
2024-05-09 19:09:07	2024-05-10 11:46:17	collect:7vkT96ERYbjDLreG			Regional Referral Hospital	Government	2024-05-07 10:09:00		4502	130290	1999-05-03	24	4502	2024-05-09	2024-05-09	2024-05-09	2024-05-09	2024-05-09	2024-05-09		HBV Viral copies <20,000 U/L	2024-05-09 11:24:00	337662398	36cb6e3a-5403-4cff-a72a-40bf639547ae	2024-05-10 08:46:27			submitted_via_web	pmtct	v49GfiCKputrYZjUUF6J3c		23
2024-05-07 14:06:15	2024-05-07 14:11:02	collect:PREG3srWKjSO1L6Q			Regional Referral Hospital	Government	2024-05-07 14:07:00		0783SNC	169105	2024-05-22	34	0783ANC	2024-05-06	2024-05-06	2024-05-06	2024-05-07	2024-05-07	2024-05-07		HBV Viral copies >200,000 U/L	2024-05-07 14:10:00	338539322	2f53888c-3947-4997-ab08-cfd1e939c4fe	2024-05-13 13:10:18			submitted_via_web	pmtct	v49GfiCKputrYZjUUF6J3c		24
2024-05-13 15:35:00	2024-05-13 15:49:53	collect:PREG3srWKjSO1L6Q			Regional Referral Hospital	Government	2024-05-13 15:36:00		2340	169111	2024-05-26	23	2340ANC	2024-05-13	2024-05-13	2024-05-13	2024-05-13	2024-05-13	2024-05-13		HBV Viral copies <20,000 U/L	2024-05-13 15:49:00	338539334	4054b266-256f-4c31-84bb-d05ae577216d	2024-05-13 13:10:19			submitted_via_web	pmtct	v49GfiCKputrYZjUUF6J3c		25
2024-05-13 15:50:17	2024-05-13 15:54:46	collect:PREG3srWKjSO1L6Q			Regional Referral Hospital	Government	2024-05-13 15:50:00		2339	169110	2024-05-13	27	2339ANC	2024-05-09	2024-05-09	2024-05-09	2024-05-13	2024-05-13	2024-05-13		HBV Viral copies <20,000 U/L	2024-05-13 15:54:00	338539352	bd85607f-6880-4506-ab90-ac5688c4101c	2024-05-13 13:10:21			submitted_via_web	pmtct	v49GfiCKputrYZjUUF6J3c		26
2024-05-13 15:55:09	2024-05-13 15:59:44	collect:PREG3srWKjSO1L6Q			Regional Referral Hospital	Government	2024-05-13 15:56:00		2337ANC	169108	2024-05-13	34	2337ANC	2024-05-09	2024-05-09	2024-05-09	2024-05-09	2024-05-09	2024-05-13		HBV Viral copies undetectable	2024-05-13 15:59:00	338539360	3ab526be-f91d-4eda-a54b-c978aaa109dc	2024-05-13 13:10:22			submitted_via_web	pmtct	v49GfiCKputrYZjUUF6J3c		27
2024-05-13 15:59:52	2024-05-13 16:03:24	collect:PREG3srWKjSO1L6Q			Regional Referral Hospital	Government	2024-05-13 16:00:00		2336ANC	169107	2024-05-13	21	2336ANC	2024-05-09	2024-05-09	2024-05-09	2024-05-09	2024-05-09	2024-05-09		HBV Viral copies undetectable	2024-05-13 16:03:00	338539368	1aea146e-db6b-481b-8334-170fe00308ce	2024-05-13 13:10:23			submitted_via_web	pmtct	v49GfiCKputrYZjUUF6J3c		28
2024-05-16 14:13:31	2024-05-16 14:16:42	collect:7vkT96ERYbjDLreG			Regional Referral Hospital	Government	2024-05-16 11:14:00		4506	130296	2000-05-16	20	4506	2024-05-16	2024-05-16	2024-05-16	2024-05-16	2024-05-16	2024-05-16		HBV Viral copies >200,000 U/L	2024-05-16 12:16:00	339653016	7ebb00e0-6fa7-4f3c-b919-24224bdf5726	2024-05-16 11:16:52			submitted_via_web	pmtct	v49GfiCKputrYZjUUF6J3c		29
2024-05-20 11:46:53	2024-05-20 11:49:31	collect:7vkT96ERYbjDLreG			Regional Referral Hospital	Government	2024-05-20 11:47:00		4507	130297	1989-05-20	35	4507	2024-05-20	2024-05-20	2024-05-20	2024-05-20	2024-05-20	2024-05-20		HBV Viral copies >200,000 U/L	2024-05-20 11:49:00	340791602	319dc7b0-b07d-4630-bf96-d50606236390	2024-05-20 08:51:06			submitted_via_web	pmtct	v49GfiCKputrYZjUUF6J3c		30
2024-05-21 10:21:16	2024-05-21 10:26:42	collect:PREG3srWKjSO1L6Q			Regional Referral Hospital	Government	2024-05-21 10:22:00		2345ANC	169112	2024-05-21	28	29537	2024-05-16	2024-05-16	2024-05-16	2024-05-21	2024-05-21	2024-05-21		HBV Viral copies <20,000 U/L	2024-05-21 10:26:00	341113984	4db70703-3509-4ea2-8187-b63779a501b0	2024-05-21 07:27:23			submitted_via_web	pmtct	v49GfiCKputrYZjUUF6J3c		31
2024-04-29 17:37:04	2024-05-22 10:46:08	collect:hbyfbCfcvCTKdTSR			General Hospital	Private not-for-profit	2024-05-21 10:42:00		0004	248802	1996-01-01	28	0004	2024-05-21	2024-05-21	2024-04-29	2024-04-29	2024-04-29	2024-04-29		HBV Viral copies <20,000 U/L	2024-05-21 10:44:00	341505203	86626563-23d0-47bd-9892-ac761fe3329b	2024-05-22 07:50:38			submitted_via_web	pmtct	v49GfiCKputrYZjUUF6J3c		32
2024-05-22 11:08:48	2024-05-22 11:13:05	collect:hbyfbCfcvCTKdTSR			General Hospital	Private not-for-profit	2024-05-15 11:09:00		0003	248801	1994-01-01	30	0003	2024-05-15	2024-05-15	2024-05-15	2024-05-15	2024-05-15	2024-05-15		HBV Viral copies <20,000 U/L	2024-05-15 11:12:00	341513343	8f09ea8d-f690-48da-894f-eeb17d47da54	2024-05-22 08:16:25			submitted_via_web	pmtct	v49GfiCKputrYZjUUF6J3c		33
2024-05-23 11:17:37	2024-05-23 11:19:57	collect:7vkT96ERYbjDLreG			Regional Referral Hospital	Government	2024-05-23 10:18:00		4719	130298	2003-05-23	21	4719	2024-05-23	2024-05-23	2024-05-23	2024-05-23	2024-05-23	2024-05-23		HBV Viral copies <20,000 U/L	2024-05-23 10:19:00	341887824	9d60ffa0-7af6-43fb-9ba1-68a58d97e8b5	2024-05-23 08:22:03			submitted_via_web	pmtct	v49GfiCKputrYZjUUF6J3c		34
2024-05-23 11:20:02	2024-05-23 11:21:45	collect:7vkT96ERYbjDLreG			Regional Referral Hospital	Government	2024-05-23 11:20:00		4708	130281	2000-05-23	24	4708	2024-05-23	2024-05-23	2024-05-23	2024-05-23	2024-05-23	2024-05-23		HBV Viral copies <20,000 U/L	2024-05-23 10:21:00	341887831	f2717721-b5d9-49e0-9b7b-7cd7d100a4eb	2024-05-23 08:22:04			submitted_via_web	pmtct	v49GfiCKputrYZjUUF6J3c		35
2024-05-23 15:51:21	2024-05-23 17:04:39	collect:7vkT96ERYbjDLreG			Regional Referral Hospital	Government	2024-05-23 13:51:00		4510	95112	1993-05-23	31	4510	2024-05-23	2024-05-23	2024-05-23	2024-05-23	2024-05-23	2024-05-23		HBV Viral copies <20,000 U/L	2024-05-23 17:04:00	342027364	0cd94ae6-790d-4d05-a231-f620e0cf10f4	2024-05-23 14:05:15			submitted_via_web	pmtct	v49GfiCKputrYZjUUF6J3c		36
2024-05-24 13:01:14	2024-05-24 13:04:52	collect:hbyfbCfcvCTKdTSR			General Hospital	Private not-for-profit	2024-05-23 17:32:00		0005	248803	1989-01-01	35	0005	2024-05-23	2024-05-23	2024-05-23	2024-05-24	2024-05-24	2024-05-24		HBV Viral copies <20,000 U/L	2024-05-24 13:04:00	342288422	5062b32e-3d38-45b7-ba8f-7e0f655dfe18	2024-05-24 10:05:22			submitted_via_web	pmtct	v49GfiCKputrYZjUUF6J3c		37
2024-05-30 14:35:02	2024-05-30 14:37:44	collect:7vkT96ERYbjDLreG			Regional Referral Hospital	Government	2024-05-30 10:35:00		1458	95114	1994-05-30	30	1458	2024-05-30	2024-05-30	2024-05-30	2024-05-30	2024-05-30	2024-05-30		HBV Viral copies <20,000 U/L	2024-05-30 11:37:00	344280341	11939505-0d41-4ba9-843f-b925c68b1e6d	2024-05-30 11:37:55			submitted_via_web	pmtct	v49GfiCKputrYZjUUF6J3c		38
2024-05-30 16:25:58	2024-05-30 16:35:05	collect:xOCAIZ064KyX8mWn			Regional Referral Hospital	Government	2024-05-30 16:26:00		HepB-24-032-EMTCT	215412	2000-01-26	24	HepB-24-032-EMTCT	2024-05-29	2024-05-29	2024-05-29	2024-05-30	2024-05-30	2024-05-30		HBV Viral copies >200,000 U/L	2024-05-29 11:29:00	344325038	e8416b9f-d7f8-4946-80ff-f9051cc1b96f	2024-05-30 13:35:40			submitted_via_web	pmtct	v49GfiCKputrYZjUUF6J3c		39
2024-05-30 16:37:26	2024-05-30 16:45:06	collect:xOCAIZ064KyX8mWn			Regional Referral Hospital	Government	2024-05-29 11:30:00		HepB-24-006-EMTCT	215410	2021-03-17	23	HepB-24-006-EMTCT	2024-05-29	2024-05-29	2024-05-29	2024-05-30	2024-05-30	2024-05-30		HBV Viral copies <20,000 U/L	2024-05-29 11:44:00	344328963	70bf1811-44c6-42e9-affd-c6a43c1faa04	2024-05-30 13:45:22			submitted_via_web	pmtct	v49GfiCKputrYZjUUF6J3c		40
2024-05-30 16:45:42	2024-05-30 16:51:17	collect:xOCAIZ064KyX8mWn			Regional Referral Hospital	Government	2024-05-29 11:15:00		HepB-24-017-EMTCT	215409	1985-02-28	39	HepB-24-017-EMTCT	2024-05-29	2024-05-29	2024-05-29	2024-05-30	2024-05-30	2024-05-30		HBV Viral copies >200,000 U/L	2024-05-29 11:15:00	344331670	cc7f641b-dc9c-4826-aa88-ca75e9622280	2024-05-30 13:51:29			submitted_via_web	pmtct	v49GfiCKputrYZjUUF6J3c		41
2024-05-30 16:51:41	2024-05-30 16:57:40	collect:xOCAIZ064KyX8mWn			Regional Referral Hospital	Government	2024-05-29 11:05:00		HepB-24-013-EMTCT	215411	1991-04-16	33	HepB-24-013-EMTCT	2024-05-29	2024-05-29	2024-05-29	2024-05-30	2024-05-30	2024-05-30		HBV Viral copies undetectable	2024-05-29 11:25:00	344334450	ef143685-a995-409f-90a3-218a523a63d7	2024-05-30 13:57:50			submitted_via_web	pmtct	v49GfiCKputrYZjUUF6J3c		42
2024-05-30 16:58:31	2024-05-30 17:04:34	collect:xOCAIZ064KyX8mWn			Regional Referral Hospital	Government	2024-05-29 11:20:00		HepB-24-034-EMTCT	215414	2004-02-03	20	HepB-24-034-EMTCT	2024-05-29	2024-05-29	2024-05-29	2024-05-30	2024-05-30	2024-05-30		HBV Viral copies >200,000 U/L	2024-05-29 11:15:00	344338173	5cf15e83-1116-498d-8278-77cdfef7c940	2024-05-30 14:04:48			submitted_via_web	pmtct	v49GfiCKputrYZjUUF6J3c		43
2024-05-30 17:05:00	2024-05-30 17:09:09	collect:xOCAIZ064KyX8mWn			Regional Referral Hospital	Government	2024-05-29 11:20:00		HepB-24-033-EMTCT	215413	2001-04-12	23	HepB-24-033-EMTCT	2024-05-29	2024-05-29	2024-05-29	2024-05-30	2024-05-30	2024-05-30		HBV Viral copies undetectable	2024-05-29 11:42:00	344340896	86808870-3986-4b90-856d-dff659fe7d94	2024-05-30 14:09:20			submitted_via_web	pmtct	v49GfiCKputrYZjUUF6J3c		44
2024-05-31 12:32:30	2024-05-31 12:39:11	collect:xOCAIZ064KyX8mWn			Regional Referral Hospital	Government	2024-05-30 14:26:00		HepB-24-012-EMTCT	215418	2003-03-19	21	HepB-24-012-EMTCT	2024-05-30	2024-05-30	2024-05-30	2024-05-31	2024-05-31	2024-05-31		HBV Viral copies undetectable	2024-05-30 13:45:00	344595850	3b2819b8-e1dc-47b7-b2f2-5d9ca04eb77a	2024-05-31 09:39:22			submitted_via_web	pmtct	v49GfiCKputrYZjUUF6J3c		45
2024-05-31 12:40:16	2024-05-31 12:45:28	collect:xOCAIZ064KyX8mWn			Regional Referral Hospital	Government	2024-05-30 14:46:00		HepB-24-036-EMTCT	215415	1998-02-27	26	HepB-24-036-EMTCT	2024-05-30	2024-05-30	2024-05-30	2024-05-31	2024-05-31	2024-05-31		HBV Viral copies undetectable	2024-05-30 12:24:00	344598593	5ed5765f-8f58-45e7-bb10-0744708c984b	2024-05-31 09:45:37			submitted_via_web	pmtct	v49GfiCKputrYZjUUF6J3c		46
2024-05-31 12:46:20	2024-05-31 12:51:43	collect:xOCAIZ064KyX8mWn			Regional Referral Hospital	Government	2024-05-30 15:05:00		HepB-24-037-EMTCT	215417	1991-02-09	33	HepB-24-037-EMTCT	2024-05-30	2024-05-30	2024-05-30	2024-05-31	2024-05-31	2024-05-31		HBV Viral copies undetectable	2024-05-30 15:36:00	344601148	0f4f804a-7430-4b4a-afed-33310b53de44	2024-05-31 09:51:52			submitted_via_web	pmtct	v49GfiCKputrYZjUUF6J3c		47
2024-05-31 12:52:24	2024-05-31 12:57:35	collect:xOCAIZ064KyX8mWn			Regional Referral Hospital	Government	2024-05-30 11:53:00		HepB-24-036-EMTCT	215416	1997-03-03	27	HepB-24-036-EMTCT	2024-05-30	2024-05-30	2024-05-30	2024-05-31	2024-05-31	2024-05-31		HBV Viral copies <20,000 U/L	2024-05-30 14:01:00	344603548	a96134df-3fa7-4f47-a17b-8fa0e0eeff50	2024-05-31 09:57:45			submitted_via_web	pmtct	v49GfiCKputrYZjUUF6J3c		48
2024-06-02 12:20:03	2024-06-02 12:24:20	collect:xOCAIZ064KyX8mWn			Regional Referral Hospital	Government	2024-05-31 12:40:00		HepB-24-31-EMTCT	215419	1997-03-27	27	HepB-24-31-EMTCT	2024-05-31	2024-05-31	2024-05-31	2024-06-02	2024-06-02	2024-06-02		HBV Viral copies <20,000 U/L	2024-06-02 12:24:00	345137962	b6bc1432-8035-493d-902d-1b74d3537244	2024-06-02 09:24:30			submitted_via_web	pmtct	v49GfiCKputrYZjUUF6J3c		49
2024-06-02 12:24:58	2024-06-02 12:28:11	collect:xOCAIZ064KyX8mWn			Regional Referral Hospital	Government	2024-05-31 12:25:00		HepB-24-038-EMTCT	215420	2000-04-05	24	HepB-24-038-EMTCT	2024-05-31	2024-05-31	2024-05-31	2024-06-02	2024-06-02	2024-06-02		HBV Viral copies <20,000 U/L	2024-06-02 12:28:00	345138635	8b1f9e36-b44c-4827-8a4a-db0a85a48883	2024-06-02 09:28:22			submitted_via_web	pmtct	v49GfiCKputrYZjUUF6J3c		50
2024-06-04 11:58:16	2024-06-04 12:03:05	collect:PREG3srWKjSO1L6Q			Regional Referral Hospital	Government	2024-06-04 11:59:00		0010	169118	2024-06-27	35	31110	2024-05-31	2024-05-31	2024-05-31	2024-06-04	2024-06-04	2024-06-04		HBV Viral copies >200,000 U/L	2024-06-04 12:02:00	345715373	751d0950-66a0-443c-8894-54aded6c2784	2024-06-04 09:06:56			submitted_via_web	pmtct	v49GfiCKputrYZjUUF6J3c		51
2024-05-31 11:24:00	2024-06-04 16:37:55	collect:7vkT96ERYbjDLreG			Regional Referral Hospital	Government	2024-06-04 11:11:00		14507	95118	1992-06-04	32	14507	2024-06-04	2024-06-04	2024-06-04	2024-06-04	2024-06-04	2024-06-04		HBV Viral copies <20,000 U/L	2024-06-04 13:37:00	345814146	498a9730-dda7-4a1b-af98-5f1530e999e9	2024-06-04 13:38:09			submitted_via_web	pmtct	v49GfiCKputrYZjUUF6J3c		52
2024-06-05 08:53:31	2024-06-05 09:00:02	collect:PREG3srWKjSO1L6Q			Regional Referral Hospital	Government	2024-06-05 08:54:00		2282ANC	169121	2022-08-31	33	31245	2024-06-04	2024-06-04	2024-06-04	2024-06-04	2024-06-04	2024-06-04		HBV Viral copies undetectable	2024-06-05 08:59:00	346010526	e674e530-c30e-4a96-ab97-a999de423639	2024-06-05 06:18:33			submitted_via_web	pmtct	v49GfiCKputrYZjUUF6J3c		53
2024-06-05 09:46:01	2024-06-05 09:51:22	collect:PREG3srWKjSO1L6Q			Regional Referral Hospital	Government	2024-06-05 09:46:00		2339ANC	169110	2022-08-30	27	28904	2024-05-27	2024-05-27	2024-06-27	2024-05-27	2024-05-27	2024-05-27		HBV Viral copies <20,000 U/L	2024-06-05 09:51:00	346034211	46dae90e-9ab1-4914-ae3f-e625eb006d5b	2024-06-05 07:40:36			submitted_via_web	pmtct	v49GfiCKputrYZjUUF6J3c		54
2024-06-05 09:54:27	2024-06-05 10:02:30	collect:PREG3srWKjSO1L6Q			Regional Referral Hospital	Government	2024-06-05 09:56:00		2338ANC	169109	2023-05-30	21	28835	2024-05-09	2024-05-09	2024-05-09	2024-05-10	2024-05-10	2024-05-10		HBV Viral copies <20,000 U/L	2024-06-05 10:02:00	346034311	1798b65d-e88e-47af-a1be-8200ca5be2ff	2024-06-05 07:40:57			submitted_via_web	pmtct	v49GfiCKputrYZjUUF6J3c		55
2024-06-05 10:22:02	2024-06-05 10:28:02	collect:PREG3srWKjSO1L6Q			Regional Referral Hospital	Government	2024-06-05 10:24:00		2355	168119	2024-06-05	33	31151	2024-05-31	2024-05-31	2024-05-31	2024-05-31	2024-05-31	2024-05-31		HBV Viral copies undetectable	2024-06-05 10:27:00	346034313	8fd6e320-8303-4b16-84ba-1f8c36dae6ef	2024-06-05 07:40:58			submitted_via_web	pmtct	v49GfiCKputrYZjUUF6J3c		56
2024-06-05 11:01:58	2024-06-05 11:06:22	collect:PREG3srWKjSO1L6Q			Regional Referral Hospital	Government	2024-06-05 11:02:00		2361ANC	169122	2024-06-05	34	31379	2024-06-04	2024-06-04	2024-06-04	2024-06-05	2024-06-05	2024-06-05		HBV Viral copies <20,000 U/L	2024-06-05 11:06:00	346044595	7c1d338f-5c88-45aa-aaf0-3f9af686d612	2024-06-05 08:09:56			submitted_via_web	pmtct	v49GfiCKputrYZjUUF6J3c		57
2024-06-05 19:12:18	2024-06-05 19:16:32	collect:xOCAIZ064KyX8mWn			Regional Referral Hospital	Government	2024-06-04 14:12:00		HepB-24-039-EMTCT	215421	2022-02-16	22	HepB-24-039-EMTCT	2024-06-04	2024-06-04	2024-06-04	2024-06-05	2024-06-05	2024-06-05		HBV Viral copies <20,000 U/L	2024-06-05 18:16:00	346232598	aecda141-92e0-4b3b-9d5b-a8eb5289bf3b	2024-06-05 16:19:38			submitted_via_web	pmtct	v49GfiCKputrYZjUUF6J3c		58
2024-06-05 19:20:08	2024-06-05 19:24:32	collect:xOCAIZ064KyX8mWn			Regional Referral Hospital	Government	2024-06-04 15:20:00		HepB-24-040-EMTCT	215422	1994-04-06	30	HepB-24-040-EMTCT	2024-06-04	2024-06-04	2024-06-04	2024-06-05	2024-06-05	2024-06-05		HBV Viral copies <20,000 U/L	2024-06-05 16:14:00	346234448	c2093890-0e01-44c4-9322-afeed0e56f95	2024-06-05 16:24:46			submitted_via_web	pmtct	v49GfiCKputrYZjUUF6J3c		59
2024-06-06 14:00:09	2024-06-06 14:03:19	collect:PREG3srWKjSO1L6Q			Regional Referral Hospital	Government	2024-06-06 14:00:00		2362ANC	169123	2024-06-06	32	31454	2024-06-05	2024-06-05	2024-06-05	2024-06-06	2024-06-06	2024-06-06		HBV Viral copies <20,000 U/L	2024-06-06 14:03:00	346482169	8f62b1e2-05da-465b-8782-9851b9261c80	2024-06-06 11:21:07			submitted_via_web	pmtct	v49GfiCKputrYZjUUF6J3c		60
2024-06-05 19:02:59	2024-06-06 14:57:35	ee.kobotoolbox.org:qFFPoKZfroWTxtuC			Regional Referral Hospital	Government	2024-06-06 13:00:00		HEP/23/054	365091	1998-06-06	26	365091 HEPB VL	2024-06-06	2024-06-06	2024-06-06	2024-06-06	2024-06-06	2024-06-06		HBV Viral copies <20,000 U/L	2024-06-06 13:45:00	346495545	7d3b5600-8a3b-41a7-8e0d-65c4045833a8	2024-06-06 11:57:35			submitted_via_web	pmtct	v49GfiCKputrYZjUUF6J3c		61
2024-06-06 14:57:35	2024-06-06 15:03:10	ee.kobotoolbox.org:qFFPoKZfroWTxtuC			Regional Referral Hospital	Government	2024-06-06 14:00:00		HEP/24/144	365089	1998-05-13	28	365089 HEPB VL	2024-06-06	2024-06-06	2024-06-06	2024-06-06	2024-06-06	2024-06-06		HBV Viral copies <20,000 U/L	2024-06-06 15:00:00	346497732	7308d7ac-ad63-4f1f-b724-af11fd99351e	2024-06-06 12:03:12			submitted_via_web	pmtct	v49GfiCKputrYZjUUF6J3c		62
2024-06-06 21:52:57	2024-06-06 21:56:00	collect:7vkT96ERYbjDLreG			Regional Referral Hospital	Government	2024-06-06 10:53:00		4706	95120	1999-06-06	25	4706	2024-06-06	2024-06-06	2024-06-06	2024-06-06	2024-06-06	2024-06-06		HBV Viral copies <20,000 U/L	2024-06-06 21:55:00	346654936	c3ffbb5c-0e67-400e-a9af-411aeb6b0cf6	2024-06-06 19:09:11			submitted_via_web	pmtct	v49GfiCKputrYZjUUF6J3c		63
2024-06-06 21:56:09	2024-06-06 21:58:39	collect:7vkT96ERYbjDLreG			Regional Referral Hospital	Government	2024-06-06 11:56:00		4562	95121	1993-06-06	31	4562	2024-06-06	2024-06-06	2024-06-06	2024-06-06	2024-06-06	2024-06-06		HBV Viral copies <20,000 U/L	2024-06-06 12:58:00	346654940	6d3cdae2-b472-477b-abad-f05077b23b77	2024-06-06 19:09:11			submitted_via_web	pmtct	v49GfiCKputrYZjUUF6J3c		64
2024-06-06 21:58:44	2024-06-06 22:00:57	collect:7vkT96ERYbjDLreG			Regional Referral Hospital	Government	2024-06-06 11:59:00		4539	95122	1993-06-06	31	4539	2024-06-06	2024-06-06	2024-06-06	2024-06-06	2024-06-06	2024-06-06		HBV Viral copies <20,000 U/L	2024-06-06 12:00:00	346654943	4f4373e3-6252-443e-9f4f-8d29731a0242	2024-06-06 19:09:12			submitted_via_web	pmtct	v49GfiCKputrYZjUUF6J3c		65
2024-06-06 22:01:01	2024-06-06 22:04:00	collect:7vkT96ERYbjDLreG			Regional Referral Hospital	Government	2024-06-06 13:01:00		4565	95124	2000-06-06	24	4565	2024-06-06	2024-06-06	2024-06-06	2024-06-06	2024-06-06	2024-06-06		HBV Viral copies >200,000 U/L	2024-06-06 13:03:00	346654946	5ebf3a64-8025-461c-9bc0-87140e5a517e	2024-06-06 19:09:13			submitted_via_web	pmtct	v49GfiCKputrYZjUUF6J3c		66
2024-06-06 22:04:05	2024-06-06 22:06:05	collect:7vkT96ERYbjDLreG			Regional Referral Hospital	Government	2024-06-06 12:04:00		4564	95125	1996-06-06	28	4564	2024-06-06	2024-06-06	2024-06-06	2024-06-06	2024-06-06	2024-06-06		HBV Viral copies <20,000 U/L	2024-06-06 14:05:00	346654950	8d9c457d-cda2-4aeb-bca1-ad7964c48e8b	2024-06-06 19:09:13			submitted_via_web	pmtct	v49GfiCKputrYZjUUF6J3c		67
2024-06-06 22:06:08	2024-06-06 22:08:25	collect:7vkT96ERYbjDLreG			Regional Referral Hospital	Government	2024-06-06 11:06:00		4530	95123	1989-06-06	35	4530	2024-06-06	2024-06-06	2024-06-06	2024-06-06	2024-06-06	2024-06-06		HBV Viral copies <20,000 U/L	2024-06-06 14:08:00	346654953	3c83e427-da3f-46ca-a8be-34579ec2c333	2024-06-06 19:09:14			submitted_via_web	pmtct	v49GfiCKputrYZjUUF6J3c		68
2024-06-06 22:30:14	2024-06-06 22:34:40	collect:7vkT96ERYbjDLreG			Regional Referral Hospital	Government	2024-06-06 11:32:00		4559	95126	2003-06-06	21	4559	2024-06-06	2024-06-06	2024-06-06	2024-06-06	2024-06-06	2024-06-06		HBV Viral copies <20,000 U/L	2024-06-06 12:34:00	346661074	a8aef0df-09f3-441c-b0d0-d56636ae8f2d	2024-06-06 19:37:23			submitted_via_web	pmtct	v49GfiCKputrYZjUUF6J3c		69
2024-06-06 22:34:43	2024-06-06 22:37:14	collect:7vkT96ERYbjDLreG			Regional Referral Hospital	Government	2024-06-06 11:31:00		4556	95128	1996-06-06	28	4566	2024-06-06	2024-06-06	2024-06-06	2024-06-06	2024-06-06	2024-06-06		HBV Viral copies <20,000 U/L	2024-06-06 13:37:00	346661077	cdafc5bb-5abc-4cf2-b827-7f730858f895	2024-06-06 19:37:23			submitted_via_web	pmtct	v49GfiCKputrYZjUUF6J3c		70
2024-06-07 10:07:24	2024-06-07 10:11:55	collect:xOCAIZ064KyX8mWn			Regional Referral Hospital	Government	2024-06-06 11:06:00		HepB-24-034-EMTCT	215426	2004-03-18	20	HepB-24-EMTCT	2024-06-06	2024-06-06	2024-06-06	2024-06-07	2024-06-07	2024-06-07		HBV Viral copies <20,000 U/L	2024-06-07 10:11:00	346762233	8bcca6eb-dc17-4e8c-81d9-fe0d4760e085	2024-06-07 07:12:07			submitted_via_web	pmtct	v49GfiCKputrYZjUUF6J3c		71
2024-06-07 10:12:18	2024-06-07 10:16:02	collect:xOCAIZ064KyX8mWn			Regional Referral Hospital	Government	2024-06-06 11:12:00		HepB-24-042-EMTCT	HepB-24-042-EMTCT	2024-04-16	27	HepB-24-042-EMTCT	2024-06-06	2024-06-06	2024-06-06	2024-06-07	2024-06-07	2024-06-07		HBV Viral copies <20,000 U/L	2024-06-07 10:15:00	346763852	311186c6-1d30-479e-ae62-19b03ccf2c71	2024-06-07 07:16:14			submitted_via_web	pmtct	v49GfiCKputrYZjUUF6J3c		72
2024-06-07 10:16:32	2024-06-07 10:19:52	collect:xOCAIZ064KyX8mWn			Regional Referral Hospital	Government	2024-06-06 13:17:00		HepB-24-041-EMTCT	215424	1996-04-25	28	HepB-24-041-EMTCT	2024-06-06	2024-06-06	2024-06-06	2024-06-07	2024-06-07	2024-06-07		HBV Viral copies <20,000 U/L	2024-06-07 10:19:00	346764998	485cb460-7c3e-4f31-8da1-04e6c74fdb59	2024-06-07 07:20:00			submitted_via_web	pmtct	v49GfiCKputrYZjUUF6J3c		73
2024-06-07 10:20:47	2024-06-07 10:24:11	collect:xOCAIZ064KyX8mWn			Regional Referral Hospital	Government	2024-06-05 14:22:00		HepB-24-009-EMTCT	215423	2000-02-04	24	HepB-24-009-EMTCT	2024-06-06	2024-06-06	2024-06-06	2024-06-07	2024-06-07	2024-06-07		HBV Viral copies <20,000 U/L	2024-06-07 10:23:00	346766285	2a6ba01f-ffa4-469a-867b-20b1d0f1c27b	2024-06-07 07:24:19			submitted_via_web	pmtct	v49GfiCKputrYZjUUF6J3c		74
2024-06-07 14:19:13	2024-06-07 14:22:49	collect:PREG3srWKjSO1L6Q			Regional Referral Hospital	Government	2024-06-07 14:19:00		2363ANC	169124	2024-06-07	23	31580	2024-06-06	2024-06-06	2024-06-06	2024-06-07	2024-06-07	2024-06-07		HBV Viral copies <20,000 U/L	2024-06-07 14:22:00	346850195	2d1933a4-67e2-459d-ae5b-791a068c819e	2024-06-07 11:26:28			submitted_via_web	pmtct	v49GfiCKputrYZjUUF6J3c		75
2024-04-29 17:38:01	2024-06-13 10:27:36	collect:LfWtD7rS43aqVgol			General Hospital	Private not-for-profit	2024-06-12 17:39:00		0006	248804	1996-01-01	28	0006	2024-06-11	2024-04-29	2024-04-29	2024-04-29	2024-04-29	2024-04-29		HBV Viral copies <20,000 U/L	2024-06-12 17:43:00	348777049	f2272730-ec4a-4e07-9406-e2c01dea6bb1	2024-06-13 08:16:07			submitted_via_web	pmtct	v49GfiCKputrYZjUUF6J3c		76
2024-06-13 10:35:52	2024-06-13 10:40:06	collect:LfWtD7rS43aqVgol			General Hospital	Private not-for-profit	2024-06-12 14:36:00		0007	248805	1994-01-01	30	0007	2024-06-11	2024-06-11	2024-06-11	2024-06-12	2024-06-12	2024-06-12		HBV Viral copies <20,000 U/L	2024-06-12 14:40:00	348777061	8fd140ba-6ecd-4bba-972b-a861fda12da9	2024-06-13 08:16:08			submitted_via_web	pmtct	v49GfiCKputrYZjUUF6J3c		77
2024-06-13 11:11:41	2024-06-13 11:14:48	collect:LfWtD7rS43aqVgol			General Hospital	Private not-for-profit	2024-06-13 11:12:00		0008	248806	1999-01-01	25	0008	2024-06-12	2024-06-12	2024-06-12	2024-06-13	2024-06-13	2024-06-13		HBV Viral copies <20,000 U/L	2024-06-13 11:14:00	348777080	bbb8b7cb-ae68-4266-ba8c-737b3e7516d7	2024-06-13 08:16:11			submitted_via_web	pmtct	v49GfiCKputrYZjUUF6J3c		78
2024-06-13 22:42:18	2024-06-13 23:30:40	collect:7vkT96ERYbjDLreG			Regional Referral Hospital	Government	2024-06-13 09:42:00		4570	95136	1994-06-13	30	4570	2024-06-13	2024-06-13	2024-06-13	2024-06-13	2024-06-13	2024-06-13		HBV Viral copies <20,000 U/L	2024-06-13 09:30:00	349068775	f73bfbf4-f250-4f81-be57-8a4b8cb7b4d1	2024-06-13 20:30:47			submitted_via_web	pmtct	v49GfiCKputrYZjUUF6J3c		79
2024-06-14 08:23:33	2024-06-14 08:30:15	collect:PREG3srWKjSO1L6Q			Regional Referral Hospital	Government	2024-06-14 08:24:00		2364ANC	169125	2024-06-14	28	31828	2024-06-07	2024-06-07	2024-06-10	2024-06-10	2024-06-10	2024-06-10		HBV Viral copies <20,000 U/L	2024-06-14 08:30:00	349136272	5081bf6a-514d-4f73-8980-5e3e4b785076	2024-06-14 05:30:36			submitted_via_web	pmtct	v49GfiCKputrYZjUUF6J3c		80
2024-06-19 10:35:01	2024-06-19 10:38:08	collect:663F2yfjByKbCluG			General Hospital	Private not-for-profit	2024-06-19 10:35:00		0009	248807	1998-06-19	26	0009	2024-06-14	2024-06-14	2024-06-14	2024-06-19	2024-06-19	2024-06-19		HBV Viral copies <20,000 U/L	2024-06-19 10:37:00	350403977	6ffa3e78-9f2b-4695-bb98-760f3844d5ca	2024-06-19 07:48:07			submitted_via_web	pmtct	v49GfiCKputrYZjUUF6J3c		81
2024-06-19 10:38:24	2024-06-19 10:41:15	collect:663F2yfjByKbCluG			General Hospital	Private not-for-profit	2024-06-19 10:38:00		0010	248808	1985-01-01	39	0010	2024-06-18	2024-06-18	2024-06-18	2024-06-19	2024-06-19	2024-06-19		HBV Viral copies <20,000 U/L	2024-06-19 10:41:00	350403985	d995f171-cc74-4f21-b1bc-b17017faca91	2024-06-19 07:48:09			submitted_via_web	pmtct	v49GfiCKputrYZjUUF6J3c		82
2024-06-19 10:43:13	2024-06-19 10:45:42	collect:663F2yfjByKbCluG			General Hospital	Private not-for-profit	2024-06-19 10:43:00		0011	248809	1988-01-01	36	0011	2024-06-18	2024-06-18	2024-06-18	2024-06-19	2024-06-19	2024-06-19		HBV Viral copies <20,000 U/L	2024-06-19 10:45:00	350403987	df21facf-78bc-457c-a050-778e9f6038fc	2024-06-19 07:48:10			submitted_via_web	pmtct	v49GfiCKputrYZjUUF6J3c		83
2024-06-19 14:21:02	2024-06-19 14:26:35	collect:PREG3srWKjSO1L6Q			Regional Referral Hospital	Government	2024-06-19 14:21:00		2328 ANC	169101	2024-02-21	39	28370	2024-05-02	2024-05-02	2024-05-02	2024-05-02	2024-05-02	2024-05-02		HBV Viral copies <20,000 U/L	2024-06-19 14:26:00	350480494	fd395a19-787a-43f1-ae7d-b4917903e431	2024-06-19 11:30:16			submitted_via_web	pmtct	v49GfiCKputrYZjUUF6J3c		84
2024-06-21 11:29:12	2024-06-21 11:50:52	collect:PREG3srWKjSO1L6Q			Regional Referral Hospital	Government	2024-06-21 11:30:00		2376	169126	2023-07-26	37	32911	2024-06-20	2024-06-20	2024-06-20	2024-06-20	2024-06-21	2024-06-21		HBV Viral copies undetectable	2024-06-21 11:50:00	351122748	6d204ec8-819e-4cf3-bdae-f38991d5c2a0	2024-06-21 08:52:01			submitted_via_web	pmtct	v49GfiCKputrYZjUUF6J3c		85
2024-06-26 11:46:45	2024-06-26 11:51:30	collect:PREG3srWKjSO1L6Q			Regional Referral Hospital	Government	2024-06-26 11:48:00		2377ANC	169128	2024-06-26	25	43206	2024-06-25	2024-06-25	2024-06-25	2024-06-25	2024-06-26	2024-06-26		HBV Viral copies 20,000-200,000 U/L	2024-06-26 11:51:00	352921656	13c3fb73-0edf-43ee-9ded-15451641d5b1	2024-06-26 08:55:13			submitted_via_web	pmtct	v49GfiCKputrYZjUUF6J3c		86
2024-06-26 12:31:00	2024-06-26 12:35:33	collect:PREG3srWKjSO1L6Q			Regional Referral Hospital	Government	2024-06-26 12:31:00		2376ANC	169126	2023-07-24	37	32911	2024-06-20	2024-06-20	2024-06-20	2024-06-20	2024-06-20	2024-06-26		HBV Viral copies undetectable	2024-06-26 12:35:00	352942772	5125b2e7-6199-4b20-99ee-db16f28713e5	2024-06-26 09:39:17			submitted_via_web	pmtct	v49GfiCKputrYZjUUF6J3c		87
2024-06-06 15:03:10	2024-06-26 13:34:26	ee.kobotoolbox.org:qFFPoKZfroWTxtuC			Regional Referral Hospital	Government	2024-05-22 14:30:00		HEP B-24/132	365074	1998-06-09	26	365074	2024-05-22	2024-05-22	2024-05-22	2024-05-22	2024-05-22	2024-05-22		HBV Viral copies <20,000 U/L	2024-05-22 13:45:00	352970568	82d7ffba-793f-4375-b339-b6e08f9ccb5a	2024-06-26 10:34:34			submitted_via_web	pmtct	v49GfiCKputrYZjUUF6J3c		88
2024-06-26 13:34:26	2024-06-26 13:38:17	ee.kobotoolbox.org:qFFPoKZfroWTxtuC			Regional Referral Hospital	Government	2024-05-22 13:30:00		HEP B/24/133	365073	2000-08-17	22	365073	2024-05-22	2024-05-22	2024-05-22	2024-05-22	2024-05-22	2024-05-22		HBV Viral copies <20,000 U/L	2024-05-22 13:45:00	352972747	5acf08d7-12c3-4820-acaa-2ecc378b1f7a	2024-06-26 10:38:24			submitted_via_web	pmtct	v49GfiCKputrYZjUUF6J3c		89
2024-07-01 12:14:20	2024-07-01 12:20:27	collect:663F2yfjByKbCluG			General Hospital	Private not-for-profit	2024-07-01 12:15:00		0013	248811	2002-01-01	22	0013	2024-06-28	2024-06-28	2024-06-28	2024-06-29	2024-07-01	2024-07-01		HBV Viral copies <20,000 U/L	2024-07-01 12:20:00	354731298	a7daa99f-d7e1-48d3-a63c-9768b2c7b14a	2024-07-01 09:46:10			submitted_via_web	pmtct	v49GfiCKputrYZjUUF6J3c		90
2024-07-01 12:21:03	2024-07-01 12:25:49	collect:663F2yfjByKbCluG			General Hospital	Private not-for-profit	2024-07-01 12:21:00		0014	248812	2000-01-01	24	0014	2024-06-27	2024-06-27	2024-06-27	2024-06-29	2024-06-29	2024-07-01		HBV Viral copies <20,000 U/L	2024-07-01 12:25:00	354731302	6b89c7e0-47b7-43b1-bc6e-d7c15f8680ee	2024-07-01 09:46:11			submitted_via_web	pmtct	v49GfiCKputrYZjUUF6J3c		91
2024-07-01 12:25:50	2024-07-01 12:32:35	collect:663F2yfjByKbCluG			General Hospital	Private not-for-profit	2024-07-01 12:26:00		0016	248815	1998-01-01	29	0016	2024-06-27	2024-06-27	2024-06-27	2024-06-27	2024-06-29	2024-07-01		HBV Viral copies <20,000 U/L	2024-07-01 12:32:00	354731306	9dea7ff9-4b14-4d32-a9b2-fd248b026abb	2024-07-01 09:46:11			submitted_via_web	pmtct	v49GfiCKputrYZjUUF6J3c		92
2024-07-01 12:34:03	2024-07-01 12:37:39	collect:663F2yfjByKbCluG			General Hospital	Private not-for-profit	2024-07-01 12:34:00		0015	248813	1990-07-01	34	0015	2024-06-27	2024-06-27	2024-06-27	2024-06-29	2024-07-01	2024-07-01		HBV Viral copies <20,000 U/L	2024-07-01 12:37:00	354731351	ac1e4623-f58e-4f57-b6f8-f05c487eccc8	2024-07-01 09:46:18			submitted_via_web	pmtct	v49GfiCKputrYZjUUF6J3c		93
2024-07-01 12:37:54	2024-07-01 12:42:07	collect:663F2yfjByKbCluG			General Hospital	Private not-for-profit	2024-07-01 12:38:00		0014	248814	1992-07-01	32	0014	2024-06-27	2024-06-27	2024-06-27	2024-06-29	2024-06-29	2024-07-01		HBV Viral copies <20,000 U/L	2024-07-01 12:42:00	354731365	c93f2b17-d79b-4e9d-987f-ceede618e4ec	2024-07-01 09:46:19			submitted_via_web	pmtct	v49GfiCKputrYZjUUF6J3c		94
2024-07-01 14:22:54	2024-07-01 14:28:24	collect:PREG3srWKjSO1L6Q			Regional Referral Hospital	Government	2024-07-01 14:23:00		2347ANC	169127	2022-05-31	23	33179	2024-06-25	2024-06-25	2024-06-25	2024-06-25	2024-07-01	2024-07-01		HBV Viral copies undetectable	2024-07-01 14:28:00	354776478	38df28f7-2fb0-4aa6-8906-3ccd54823e25	2024-07-01 11:28:38			submitted_via_web	pmtct	v49GfiCKputrYZjUUF6J3c		95
2024-07-05 15:12:05	2024-07-05 15:17:41	collect:pm3cf9fEzY9d1zge			Regional Referral Hospital	Government	2024-06-07 08:30:00		3688	14653	1996-01-01	28	007	2024-06-07	2024-06-07	2024-06-07	2024-06-07	2024-06-07	2024-06-07		HBV Viral copies undetectable	2024-06-07 09:10:00	356433387	ee89b911-e6b2-4255-99b5-c815bef94c16	2024-07-05 12:20:54			submitted_via_web	pmtct	v49GfiCKputrYZjUUF6J3c		96
2024-07-05 14:56:58	2024-07-05 15:02:20	collect:pm3cf9fEzY9d1zge			Regional Referral Hospital	Government	2024-05-24 14:50:00		3673	19185	1997-01-01	27	006	2024-05-24	2024-07-05	2024-05-24	2024-05-24	2024-05-24	2024-05-24		HBV Viral copies <20,000 U/L	2024-05-24 15:02:00	356433390	c6fbf0d9-bdcf-4003-b6d6-f96fc8e26cac	2024-07-05 12:20:54			submitted_via_web	pmtct	v49GfiCKputrYZjUUF6J3c		97
2024-07-05 14:49:10	2024-07-05 14:55:34	collect:pm3cf9fEzY9d1zge			Regional Referral Hospital	Government	2024-05-23 12:45:00		3675	19181	1997-01-01	27	005	2024-05-23	2024-05-23	2024-05-23	2024-05-23	2024-05-23	2024-05-23		HBV Viral copies >200,000 U/L	2024-05-23 15:14:00	356433395	38b8c151-2108-478a-98c7-2b6eb137e00a	2024-07-05 12:20:55			submitted_via_web	pmtct	v49GfiCKputrYZjUUF6J3c		98
2024-07-05 14:29:21	2024-07-05 15:20:16	collect:pm3cf9fEzY9d1zge			Regional Referral Hospital	Government	2024-05-21 11:30:00		3691	19152	2000-01-01	24	003	2024-05-21	2024-05-21	2024-05-21	2024-05-21	2024-05-21	2024-05-21		HBV Viral copies 20,000-200,000 U/L	2024-05-21 13:03:00	356433399	87cc4d55-03f8-42c7-a88f-2bdec4caba72	2024-07-05 12:20:56			submitted_via_web	pmtct	v49GfiCKputrYZjUUF6J3c		99
2024-07-05 13:51:44	2024-07-05 14:00:25	collect:pm3cf9fEzY9d1zge			Regional Referral Hospital	Government	2024-05-17 12:21:00		3683	19143	1997-07-05	27	001	2024-05-17	2024-05-17	2024-05-17	2024-05-17	2024-05-17	2024-05-17		HBV Viral copies <20,000 U/L	2024-05-17 11:31:00	356433404	58a826cb-7cc9-4b8c-ada2-6fc922e67087	2024-07-05 12:20:57			submitted_via_web	pmtct	v49GfiCKputrYZjUUF6J3c		100
2024-07-05 13:51:12	2024-07-05 14:48:26	collect:pm3cf9fEzY9d1zge			Regional Referral Hospital	Government	2024-05-20 13:00:00		3541	19161	2001-01-01	23	004	2024-05-20	2024-05-20	2024-05-20	2024-05-20	2024-05-20	2024-05-20		HBV Viral copies <20,000 U/L	2024-05-20 14:48:00	356433411	6054f9ad-c31e-48d7-95a2-0632f0273a81	2024-07-05 12:20:57			submitted_via_web	pmtct	v49GfiCKputrYZjUUF6J3c		101
2024-07-05 14:00:55	2024-07-05 14:29:11	collect:pm3cf9fEzY9d1zge			Regional Referral Hospital	Government	2024-05-17 13:00:00		002	19145	2000-01-01	24	002	2024-05-17	2024-05-17	2024-05-17	2024-05-17	2024-05-17	2024-05-17		HBV Viral copies <20,000 U/L	2024-05-17 13:30:00	356433415	80dbc661-262d-4588-a4c6-903f140e9c7b	2024-07-05 12:20:58			submitted_via_web	pmtct	v49GfiCKputrYZjUUF6J3c		102
2024-07-05 15:58:14	2024-07-05 16:03:48	collect:pm3cf9fEzY9d1zge			Regional Referral Hospital	Government	2024-06-17 11:58:00		3711	14699	1998-01-01	26	010	2024-06-17	2024-06-17	2024-06-17	2024-06-17	2024-06-17	2024-06-17		HBV Viral copies <20,000 U/L	2024-06-17 13:42:00	356449540	fa7173e2-cc55-4967-969e-40bc1c249216	2024-07-05 13:04:19			submitted_via_web	pmtct	v49GfiCKputrYZjUUF6J3c		103
2024-07-05 15:49:47	2024-07-05 15:56:26	collect:pm3cf9fEzY9d1zge			Regional Referral Hospital	Government	2024-06-11 10:40:00		3699	14670	2000-07-05	24	009	2024-06-11	2024-06-11	2024-06-11	2024-06-11	2024-06-11	2024-06-11		HBV Viral copies 20,000-200,000 U/L	2024-06-11 13:00:00	356449545	53f6bd07-9efa-4b41-a119-8e7a873ee771	2024-07-05 13:04:19			submitted_via_web	pmtct	v49GfiCKputrYZjUUF6J3c		104
2024-07-05 13:43:10	2024-07-05 15:49:25	collect:pm3cf9fEzY9d1zge			Regional Referral Hospital	Government	2024-06-07 09:00:00		3693	14663	1997-01-01	27	008	2024-06-07	2024-06-07	2024-06-07	2024-06-07	2024-06-07	2024-06-07		HBV Viral copies <20,000 U/L	2024-06-07 10:00:00	356449548	6e67d91b-d302-4570-ba60-37bdf11252f0	2024-07-05 13:04:20			submitted_via_web	pmtct	v49GfiCKputrYZjUUF6J3c		105
2024-07-05 16:31:56	2024-07-05 16:35:53	collect:pm3cf9fEzY9d1zge			Regional Referral Hospital	Government	2024-06-19 11:32:00		37514	17908	2000-01-01	24	015	2024-06-19	2024-06-19	2024-07-19	2024-06-19	2024-06-19	2024-06-19		HBV Viral copies <20,000 U/L	2024-06-19 13:09:00	356462766	32d1471d-963a-444c-864f-02dc8f2e3c6c	2024-07-05 13:36:24			submitted_via_web	pmtct	v49GfiCKputrYZjUUF6J3c		106
2024-07-05 16:28:10	2024-07-05 16:31:52	collect:pm3cf9fEzY9d1zge			Regional Referral Hospital	Government	2024-07-17 12:28:00		3710	14698	1990-01-01	34	014	2024-06-17	2024-06-17	2024-06-17	2024-07-05	2024-06-17	2024-06-17		HBV Viral copies >200,000 U/L	2024-06-17 13:07:00	356462771	4481265d-b681-4493-affe-c34b92cf1f06	2024-07-05 13:36:25			submitted_via_web	pmtct	v49GfiCKputrYZjUUF6J3c		107
2024-07-05 16:23:55	2024-07-05 16:27:42	collect:pm3cf9fEzY9d1zge			Regional Referral Hospital	Government	2024-06-18 11:24:00		3714	17903	1992-01-01	32	0013	2024-06-18	2024-06-18	2024-06-18	2024-06-18	2024-06-18	2024-06-18		HBV Viral copies >200,000 U/L	2024-06-18 12:10:00	356462776	eaefa4d4-25ea-4798-ad59-383be51f100d	2024-07-05 13:36:25			submitted_via_web	pmtct	v49GfiCKputrYZjUUF6J3c		108
2024-07-05 16:20:00	2024-07-05 16:23:47	collect:pm3cf9fEzY9d1zge			Regional Referral Hospital	Government	2024-06-20 12:07:00		3712	17901	2001-01-01	23	012	2024-06-20	2024-06-20	2024-06-20	2024-06-20	2024-06-20	2024-06-20		HBV Viral copies >200,000 U/L	2024-06-20 13:08:00	356462779	86406021-34c7-43c0-928f-5ef4d4f19f4c	2024-07-05 13:36:25			submitted_via_web	pmtct	v49GfiCKputrYZjUUF6J3c		109
2024-07-05 16:15:42	2024-07-05 16:19:55	collect:pm3cf9fEzY9d1zge			Regional Referral Hospital	Government	2024-06-20 11:00:00		3706	14692	1980-01-01	44	011	2024-06-20	2024-06-20	2024-06-20	2024-06-20	2024-06-20	2024-06-20		HBV Viral copies <20,000 U/L	2024-06-20 12:08:00	356462788	ad73048a-14cc-4bfb-a51e-8b51fb4e1d67	2024-07-05 13:36:27			submitted_via_web	pmtct	v49GfiCKputrYZjUUF6J3c		110
2024-07-05 17:07:14	2024-07-05 17:10:32	collect:pm3cf9fEzY9d1zge			Regional Referral Hospital	Government	2024-07-01 12:08:00		3744	17968	2004-01-01	24	019	2024-07-01	2024-07-01	2024-07-01	2024-07-01	2024-07-01	2024-07-01		HBV Viral copies <20,000 U/L	2024-07-01 13:10:00	356485549	0e6eeec5-f3f5-4cc8-a6a6-195ebdb612ab	2024-07-05 14:27:28			submitted_via_web	pmtct	v49GfiCKputrYZjUUF6J3c		111
2024-07-05 17:03:30	2024-07-05 17:07:11	collect:pm3cf9fEzY9d1zge			Regional Referral Hospital	Government	2024-06-20 11:30:00		678	17915	1999-05-01	25	018	2024-06-20	2024-06-20	2024-06-20	2024-06-20	2024-06-20	2024-06-20		HBV Viral copies undetectable	2024-06-20 12:02:00	356485554	db442581-9869-458f-935f-01d89906a422	2024-07-05 14:27:29			submitted_via_web	pmtct	v49GfiCKputrYZjUUF6J3c		112
2024-07-05 17:00:18	2024-07-05 17:03:19	collect:pm3cf9fEzY9d1zge			Regional Referral Hospital	Government	2024-06-20 11:00:00		3722	17919	2002-05-01	20	017	2024-06-20	2024-06-20	2024-06-20	2024-06-20	2024-06-20	2024-06-20		HBV Viral copies undetectable	2024-06-20 10:50:00	356485563	8271de65-cdc3-4666-9f68-e28c47e84583	2024-07-05 14:27:29			submitted_via_web	pmtct	v49GfiCKputrYZjUUF6J3c		113
2024-07-05 16:56:21	2024-07-05 17:00:03	collect:pm3cf9fEzY9d1zge			Regional Referral Hospital	Government	2024-06-19 11:02:00		3716	17909	1997-01-01	27	016	2024-06-19	2024-06-19	2024-06-19	2024-06-19	2024-06-19	2024-06-19		HBV Viral copies <20,000 U/L	2024-06-19 11:43:00	356485568	5d9b5f51-7d03-4172-86b9-038597da9650	2024-07-05 14:27:30			submitted_via_web	pmtct	v49GfiCKputrYZjUUF6J3c		114
2024-06-19 10:13:19	2024-06-19 10:19:07	collect:663F2yfjByKbCluG			General Hospital	Private not-for-profit	2024-06-19 10:14:00		0009	248807	1998-01-01	26	0009	2024-06-14	2024-06-19	2024-06-14	2024-06-19	2024-06-19	2024-06-19		HBV Viral copies <20,000 U/L	2024-06-19 10:18:00	357557875	bb920b19-fced-4e68-b3fd-9b502e0d8957	2024-07-09 07:35:54			submitted_via_web	pmtct	v49GfiCKputrYZjUUF6J3c		115
2024-07-09 15:02:10	2024-07-09 15:08:43	collect:PREG3srWKjSO1L6Q			Regional Referral Hospital	Government	2024-07-09 15:03:00		2339ANC	169110	2024-07-09	27	28904	2024-06-04	2024-06-04	2024-06-04	2024-06-04	2024-06-05	2024-06-05		HBV Viral copies <20,000 U/L	2024-07-09 15:08:00	357694156	e8029835-c3fe-470b-ad30-8e9dde1ecf64	2024-07-09 12:32:02			submitted_via_web	pmtct	v49GfiCKputrYZjUUF6J3c		116
2024-07-09 10:51:43	2024-07-10 10:25:19	collect:663F2yfjByKbCluG			General Hospital	Private not-for-profit	2024-07-09 10:52:00		0017	248816	1996-01-01	28	0017	2024-07-09	2024-07-09	2024-07-09	2024-07-09	2024-07-09	2024-07-09		HBV Viral copies <20,000 U/L	2024-07-09 10:54:00	357991838	2597c487-dbd7-41f2-b551-9a63e212658f	2024-07-10 07:32:04			submitted_via_web	pmtct	v49GfiCKputrYZjUUF6J3c		117
2024-07-10 10:25:56	2024-07-10 10:31:44	collect:663F2yfjByKbCluG			General Hospital	Private not-for-profit	2024-07-10 10:26:00		0018	248817	1998-01-01	26	0018	2024-07-09	2024-07-09	2024-07-09	2024-07-10	2024-07-10	2024-07-10		HBV Viral copies <20,000 U/L	2024-07-10 10:31:00	357991843	f248592a-99ec-4812-ba2f-3e69d7c57483	2024-07-10 07:32:05			submitted_via_web	pmtct	v49GfiCKputrYZjUUF6J3c		118
2024-07-19 09:58:02	2024-07-19 13:41:50	collect:iUM2WPf0nfBmvdGf			Regional Referral Hospital	Government	2024-07-10 14:00:00		24032877	142911	2001-07-10	23	24032877	2024-07-10	2024-07-10	2024-07-10	2024-07-10	2024-07-10	2024-07-10		HBV Viral copies <20,000 U/L	2024-07-10 13:23:00	361862498	f47f56c7-4c97-4ff7-96d1-319b458f6f24	2024-07-19 10:42:02			submitted_via_web	pmtct	v49GfiCKputrYZjUUF6J3c		119
2024-07-19 13:42:28	2024-07-19 13:50:41	collect:iUM2WPf0nfBmvdGf			Regional Referral Hospital	Government	2024-07-03 10:00:00		24031213	143232	2024-07-03	23	24031213	2024-07-03	2024-07-03	2024-07-03	2024-07-03	2024-07-03	2024-07-03		HBV Viral copies <20,000 U/L	2024-07-03 10:10:00	361866845	fbbe014a-e530-4b52-8e71-ebafd0463683	2024-07-19 10:50:57			submitted_via_web	pmtct	v49GfiCKputrYZjUUF6J3c		120
2024-07-19 13:52:20	2024-07-19 14:02:54	collect:iUM2WPf0nfBmvdGf			Regional Referral Hospital	Government	2024-07-09 16:30:00		24032685	226704	2024-07-19	26	24032685	2024-07-09	2024-07-09	2024-07-09	2024-07-09	2024-07-09	2024-07-09		HBV Viral copies <20,000 U/L	2024-07-09 15:30:00	361872298	72def823-c6b6-4686-967c-4ebd2b2fde13	2024-07-19 11:03:09			submitted_via_web	pmtct	v49GfiCKputrYZjUUF6J3c		121
2024-07-19 14:03:31	2024-07-19 14:14:11	collect:iUM2WPf0nfBmvdGf			Regional Referral Hospital	Government	2024-06-11 15:51:00		24027565	150160	2000-06-11	24	24027565	2024-06-11	2024-06-11	2024-06-11	2024-06-12	2024-06-12	2024-06-12		HBV Viral copies <20,000 U/L	2024-06-12 21:30:00	361877067	5c7003a3-3388-4622-b5c4-d728301ec3bf	2024-07-19 11:14:24			submitted_via_web	pmtct	v49GfiCKputrYZjUUF6J3c		122
2024-07-19 14:15:30	2024-07-19 14:34:08	collect:iUM2WPf0nfBmvdGf			Regional Referral Hospital	Government	2024-05-14 14:22:00		24022993	143229	2024-07-19	33	24022993	2024-05-14	2024-05-14	2024-05-14	2024-05-14	2024-05-14	2024-05-14		HBV Viral copies <20,000 U/L	2024-05-14 17:33:00	361885411	65585056-24ce-4887-8805-b04dcf7d6be6	2024-07-19 11:34:24			submitted_via_web	pmtct	v49GfiCKputrYZjUUF6J3c		123
2024-07-19 14:39:00	2024-07-19 14:51:52	collect:iUM2WPf0nfBmvdGf			Regional Referral Hospital	Government	2024-06-17 14:40:00		24012900	143231	1994-07-19	30	24012900	2024-06-17	2024-06-17	2024-06-17	2024-06-17	2024-06-17	2024-06-17		HBV Viral copies <20,000 U/L	2024-06-17 14:51:00	361891856	25bcc15b-61db-4b95-b610-556d4cf9ddf4	2024-07-19 11:52:01			submitted_via_web	pmtct	v49GfiCKputrYZjUUF6J3c		124
2024-07-20 10:57:43	2024-07-20 11:07:53	collect:iUM2WPf0nfBmvdGf			Regional Referral Hospital	Government	2024-05-09 18:40:00		24022353	002	1994-07-20	30	24022353	2024-05-09	2024-05-09	2024-05-09	2024-05-09	2024-05-09	2024-05-09		HBV Viral copies <20,000 U/L	2024-05-09 21:30:00	362156506	204e177c-06bd-4c2d-b97f-69c6028cc96e	2024-07-20 08:08:05			submitted_via_web	pmtct	v49GfiCKputrYZjUUF6J3c		125
2024-07-20 11:09:44	2024-07-20 11:25:08	collect:iUM2WPf0nfBmvdGf			Regional Referral Hospital	Government	2024-07-02 22:12:00		24021100	226716	2002-07-20	22	24021100	2024-07-02	2024-07-02	2024-07-02	2024-07-02	2024-07-02	2024-07-02		HBV Viral copies undetectable	2024-07-02 22:18:00	362161489	fb035b01-ee1f-433d-bc38-ce67080b9a29	2024-07-20 08:25:27			submitted_via_web	pmtct	v49GfiCKputrYZjUUF6J3c		126
2024-07-20 11:26:19	2024-07-20 11:40:05	collect:iUM2WPf0nfBmvdGf			Regional Referral Hospital	Government	2024-06-11 22:30:00		24027878	226710	1994-07-20	30	24027878	2024-06-11	2024-06-11	2024-06-11	2024-06-11	2024-06-11	2024-06-11		HBV Viral copies undetectable	2024-06-12 22:33:00	362165058	0af34d3c-b4b8-407e-8c8d-15a96c35c008	2024-07-20 08:40:15			submitted_via_web	pmtct	v49GfiCKputrYZjUUF6J3c		127
2024-07-31 11:49:32	2024-07-31 11:54:40	collect:iUM2WPf0nfBmvdGf			Regional Referral Hospital	Government	2024-07-17 12:51:00		24034124	226713	1997-07-31	24	24034124	2024-07-17	2024-07-17	2024-07-17	2024-07-17	2024-07-17	2024-07-17		HBV Viral copies <20,000 U/L	2024-07-17 18:54:00	366087857	e503f6ec-1e81-412f-9946-b4ba43a96f4e	2024-07-31 08:54:49			submitted_via_web	pmtct	v49GfiCKputrYZjUUF6J3c		128
2024-07-31 11:55:18	2024-07-31 12:00:13	collect:iUM2WPf0nfBmvdGf			Regional Referral Hospital	Government	2024-07-12 12:56:00		24027565	150160	2000-07-31	24	24027565	2024-07-12	2024-07-12	2024-07-12	2024-07-12	2024-07-12	2024-07-12		HBV Viral copies <20,000 U/L	2024-07-12 13:58:00	366090470	8935e015-01f7-40f9-9023-a8135bd7d3a2	2024-07-31 09:00:20			submitted_via_web	pmtct	v49GfiCKputrYZjUUF6J3c		129
2024-07-31 12:02:56	2024-07-31 12:07:22	collect:iUM2WPf0nfBmvdGf			Regional Referral Hospital	Government	2024-07-09 12:52:00		24032685	226704	1998-07-31	26	24032685	2024-07-09	2024-07-09	2024-07-09	2024-07-09	2024-07-09	2024-07-09		HBV Viral copies <20,000 U/L	2024-07-09 12:58:00	366093880	64b3bce6-d6c2-4317-abfc-16f76038bc7b	2024-07-31 09:07:32			submitted_via_web	pmtct	v49GfiCKputrYZjUUF6J3c		130
2024-07-31 12:17:29	2024-07-31 12:22:11	collect:iUM2WPf0nfBmvdGf			Regional Referral Hospital	Government	2024-07-02 18:11:00		24021100	226716	2002-07-31	22	24021100	2024-07-02	2024-07-02	2024-07-02	2024-07-02	2024-07-02	2024-07-02		HBV Viral copies undetectable	2024-07-02 20:21:00	366099897	288150d8-145b-473b-8373-8d3b7a81223b	2024-07-31 09:22:19			submitted_via_web	pmtct	v49GfiCKputrYZjUUF6J3c		131
2024-07-31 12:23:05	2024-07-31 12:27:43	collect:iUM2WPf0nfBmvdGf			Regional Referral Hospital	Government	2024-07-25 11:23:00		24030477	142913	1988-07-31	38	24030477	2024-07-25	2024-07-25	2024-07-25	2024-07-25	2024-07-25	2024-07-25		HBV Viral copies <20,000 U/L	2024-07-25 13:16:00	366101905	f418816c-ca21-423e-99f6-0d74cd157edb	2024-07-31 09:27:52			submitted_via_web	pmtct	v49GfiCKputrYZjUUF6J3c		132
2024-07-31 12:28:00	2024-07-31 12:37:18	collect:iUM2WPf0nfBmvdGf			Regional Referral Hospital	Government	2024-07-25 12:28:00		24029927	142912	1999-07-31	25	24029927	2024-07-25	2024-07-25	2024-07-25	2024-07-25	2024-07-25	2024-07-25		HBV Viral copies <20,000 U/L	2024-07-25 12:37:00	366105626	39a0ef30-3fb7-4d2a-92fc-a515f96c63b0	2024-07-31 09:37:26			submitted_via_web	pmtct	v49GfiCKputrYZjUUF6J3c		133
2024-07-31 12:38:51	2024-07-31 12:43:10	collect:iUM2WPf0nfBmvdGf			Regional Referral Hospital	Government	2024-07-17 12:36:00		24012900	143231	1994-07-31	30	24012900	2024-07-17	2024-07-17	2024-07-17	2024-07-17	2024-07-17	2024-07-17		HBV Viral copies <20,000 U/L	2024-07-17 13:43:00	366108164	b1f1a817-4122-460f-9b66-35e38750afb9	2024-07-31 09:43:18			submitted_via_web	pmtct	v49GfiCKputrYZjUUF6J3c		134

## Sheet: Eligible_Merged_lab
start	end	deviceid	Welcome to the Performance Evaluation of the Xpert Hepatitis B Viral Load Point-of-Care Molecular Test at Public Health Facilities in Uganda	You need to conduct the face to face interveiw with a participant at the selected health facility.	ID5. Facility Level	ID6. Facility Type	Please enter the date and start time of the mentorship	“Hello. I am. ………………....……………………… from Ministry of Health. We are evaluating the performance and operational characteristics of Xpert® HBV Viral Load assay intended for the quantification of HBV viral load in HBV-infected individuals and verify that they meet the minimum requirements for adoption in Uganda. We will also assess the feasibility of integrating hepatitis B viral load testing into exi…	Background: PARTICIPANT DETAILS/BACKGROUND	S1: Current HBV Diagnosis: Is the pregnant women HBV positive?	S2: Gestational Age: Is the pregnant woman at least 24 weeks pregnant (counting from the first day of your last menstrual period or ultrasound estimates)?	S3: Currently on HBV Treatment: If the mother is HBV positive, is she currently taking medication for your HBV infection?	S4: HIV Positive Status: Is the pregnant women HIV positive?	S5. Currently on TDF-based ART Regimen: Is she currently Tenofovir Disoproxil Fumarate (TDF) containing regimens?	A1. Patient Study ID	A2. Date of Birth	A3. Age	A5. Gravida	A6. Expected due date	A7. Number of Antenatal care attendances in this pregnancy (ANC	Part 1: Rapid Test Results For This Pregnancy	B1. Has the mother been tested for Hepatitis B in this pregnancy?	B2. Has the mother been tested for HIV in this pregnancy?	B3. Has the mother been tested for syphilis in this pregnancy?	Part 2: RAPID TEST RESULTS FOR THIS PREGNANCY	C1. Hepatitis B surface Ag results	C2. HIV Rapid test Results	C3. Syphilis Rapid test Results	Part 3: PARTNER TESTING STATUS	D1. Partner age in years	D2. Partner tested for HIV?	D2b. Partner's HIV Rapid test Result	D3. Partner tested for HBV?	D3b. Partner's Hepatitis B surface Ag results	D4. Partner tested for syphilis?	D4b. Partner's Syphilis Rapid test Results	Part 4: MOTHER VACCINATION STATUS	E1. Are you vaccinated against Hepatitis B?	Part5: FOR MOTHERS WITH HBV BEFORE THIS PREGNANCY	F1. Did you already know you were infected with HBV?	F1.1. Which year were you first tested for HBV	F2. Have you ever been treated for your HBV infection?	F2.1. Are you still on treatment for your HBV infection?	F3. Which medication and dosing are you taking?	F3. Other medication	F4. Why did you stop taking your medication	F5. How many people live in your household?	F6. Is anyone else in your family infected with heapatitis B?	F6. Is anyone else in your family infected with heapatitis B?/Parent
2024-05-22 10:56:17	2024-05-22 11:08:33	collect:hbyfbCfcvCTKdTSR			General Hospital	Private not-for-profit	2024-05-15 10:57:00	Yes		Yes	Yes	No	No	N/A (Not HIV+)	0003	1994-01-01	30	Gravida 3	2024-07-22	ANC 1		Yes	Yes	Yes		Positive	Negative	Negative		32	Yes	Negative	Yes	Negative	Yes	Negative		No		No		No					<5	None	0
2024-05-22 10:29:43	2024-05-22 10:46:27	collect:hbyfbCfcvCTKdTSR			General Hospital	Private not-for-profit	2024-05-21 10:31:00	Yes		Yes	Yes	No	No	N/A (Not HIV+)	0004	1996-01-01	28	Gravida 5+	2024-09-16	ANC 1		Yes	Yes	Yes		Positive	Negative	Negative		32	Yes	Negative	Yes	Negative	Yes	Negative		No		No		No					05-10	None	0
2024-04-29 17:12:18	2024-05-24 13:01:02	collect:hbyfbCfcvCTKdTSR			General Hospital	Private not-for-profit	2024-05-24 11:14:00	Yes		Yes	Yes	No	No	N/A (Not HIV+)	0005	1989-01-01	35	Gravida 5+	2024-08-08	ANC 3		Yes	Yes	Yes		Positive	Negative	Negative		42	Yes	Negative	Yes	Negative	Yes	Negative		No		No		No					>10	None	0
2024-04-29 17:33:22	2024-06-13 10:23:15	collect:LfWtD7rS43aqVgol			General Hospital	Private not-for-profit	2024-06-11 10:15:00	Yes		Yes	Yes	No	No	N/A (Not HIV+)	0006	1996-01-01	28	Gravida 2	2024-07-10	ANC 2		Yes	Yes	Yes		Positive	Negative	Negative		32	Yes	Negative	Yes	Negative	Yes	Negative		No		No		No					<5	None	0
2024-06-13 10:28:14	2024-06-13 10:35:15	collect:LfWtD7rS43aqVgol			General Hospital	Private not-for-profit	2024-06-11 10:34:00	Yes		Yes	Yes	No	No	N/A (Not HIV+)	0007	1994-01-01	30	Gravida 5+	2024-07-12	ANC 4		Yes	Yes	Yes		Positive	Negative	Negative		36	Yes	Negative	Yes	Negative	Yes	Negative		No		No		No					05-10	None	0
2024-06-13 10:43:03	2024-06-13 10:49:43	collect:LfWtD7rS43aqVgol			General Hospital	Private not-for-profit	2024-06-12 10:43:00	Yes		Yes	Yes	No	No	N/A (Not HIV+)	0008	1999-06-13	25	Gravida 4	2024-08-11	ANC 2		Yes	Yes	Yes		Positive	Negative	Negative		27	Yes	Negative	Yes	Negative	Yes	Negative		No		No		No					05-10	None	0
2024-06-18 15:21:20	2024-06-19 10:13:02	collect:663F2yfjByKbCluG			General Hospital	Private not-for-profit	2024-06-17 10:22:00	Yes		Yes	Yes	No	No	N/A (Not HIV+)	0009	1998-01-01	26	Gravida 2	2024-08-10	ANC 1		Yes	Yes	Yes		Positive	Negative	Negative		26	Yes	Negative	Yes	Negative	Yes	Negative		No		No		No					<5	None	0
2024-06-19 10:19:33	2024-06-19 10:26:55	collect:663F2yfjByKbCluG			General Hospital	Private not-for-profit	2024-06-18 15:20:00	Yes		Yes	Yes	No	No	N/A (Not HIV+)	0010	1985-01-01	39	Gravida 5+	2024-08-19	ANC 2		Yes	Yes	Yes		Positive	Negative	Negative		45	Yes	Negative	Yes	Negative	Yes	Negative		No		No		No					>10	None	0
2024-06-19 10:27:34	2024-06-19 10:34:36	collect:663F2yfjByKbCluG			General Hospital	Private not-for-profit	2024-06-18 14:28:00	Yes		Yes	Yes	No	No	N/A (Not HIV+)	0011	1998-01-01	36	Gravida 5+	2024-07-14	ANC 4		Yes	Yes	Yes		Positive	Negative	Negative		38	Yes	Negative	Yes	Negative	Yes	Negative		No		No		No					05-10	None	0
2024-06-27 13:35:41	2024-06-27 13:47:20	collect:663F2yfjByKbCluG			General Hospital	Private not-for-profit	2024-06-27 13:36:00	Yes		Yes	Yes	No	No	N/A (Not HIV+)	0012	1998-01-01	26	Gravida 4	2024-08-30	ANC 4		Yes	Yes	Yes		Positive	Negative	Negative		29	Yes	Negative	Yes	Negative	Yes	Negative		No		No		No					<5	None	0
2024-06-27 13:48:05	2024-06-27 14:09:22	collect:663F2yfjByKbCluG			General Hospital	Private not-for-profit	2024-06-27 13:48:00	Yes		Yes	Yes	No	No	N/A (Not HIV+)	0013	2024-06-27	22	Gravida 1	2024-09-11	ANC 3		Yes	Yes	Yes		Positive	Negative	Negative		33	Yes	Negative	Yes	Negative	Yes	Negative		No		No		No					<5	None	0
2024-06-27 14:09:33	2024-06-27 14:15:54	collect:663F2yfjByKbCluG			General Hospital	Private not-for-profit	2024-06-27 14:10:00	Yes		Yes	Yes	No	No	N/A (Not HIV+)	0014	2024-06-27	24	Gravida 4	2024-06-27	ANC 3		Yes	Yes	Yes		Positive	Negative	Negative		27	Yes	Negative	Yes	Negative	Yes	Negative		No		No		No					<5	None	0
2024-06-27 14:16:17	2024-06-27 14:21:58	collect:663F2yfjByKbCluG			General Hospital	Private not-for-profit	2024-06-27 14:16:00	Yes		Yes	Yes	No	No	N/A (Not HIV+)	0015	1990-01-01	34	Gravida 3	2024-09-26	ANC 4		Yes	Yes	Yes		Positive	Negative	Negative		36	Yes	Negative	Yes	Negative	No			No		No		No					05-10	None	0
2024-06-27 14:22:22	2024-06-27 14:26:19	collect:663F2yfjByKbCluG			General Hospital	Private not-for-profit	2024-06-27 14:22:00	Yes		Yes	Yes	No	No	N/A (Not HIV+)	0016	2024-06-27	32	Gravida 3	2024-10-02	ANC 3		Yes	Yes	Yes		Positive	Negative	Negative		38	Yes	Negative	Yes	Negative	Yes	Negative		No		No		No					<5	None	0
2024-07-09 10:36:16	2024-07-09 10:43:47	collect:663F2yfjByKbCluG			General Hospital	Private not-for-profit	2024-07-09 10:36:00	Yes		Yes	Yes	No	No	N/A (Not HIV+)	0017	2024-07-09	28	Gravida 2	2024-10-12	ANC 2		Yes	Yes	Yes		Positive	Negative	Negative		30	Yes	Negative	Yes	Negative	Yes	Negative		No		No		No					<5	None	0
2024-07-10 10:17:01	2024-07-10 10:24:52	collect:663F2yfjByKbCluG			General Hospital	Private not-for-profit	2024-07-09 10:18:00	Yes		Yes	Yes	No	No	N/A (Not HIV+)	0018	1998-01-01	26	Gravida 3	2024-09-19	ANC 4		Yes	Yes	Yes		Positive	Negative	Negative		28	Yes	Negative	Yes	Positive	Yes	Negative		No		No		No					<5	None	0
2024-07-16 09:58:21	2024-07-16 10:04:54	collect:663F2yfjByKbCluG			General Hospital	Private not-for-profit	2024-07-15 09:59:00	Yes		Yes	Yes	No	No	N/A (Not HIV+)	0019	1996-01-01	28	Gravida 3	2024-08-27	ANC 3		Yes	Yes	Yes		Positive	Negative	Negative		30	Yes	Negative	Yes	Negative	Yes	Negative		No		No		No					<5	None	0
2024-07-16 10:05:33	2024-07-16 10:10:46	collect:663F2yfjByKbCluG			General Hospital	Private not-for-profit	2024-07-15 10:06:00	Yes		Yes	Yes	No	No	N/A (Not HIV+)	0020	1995-01-01	29	Gravida 4	2024-09-28	ANC 2		Yes	Yes	Yes		Positive	Negative	Negative		35	Yes	Negative	Yes	Negative	Yes	Negative		No		No		No					05-10	None	0
2024-07-16 10:11:23	2024-07-16 10:16:54	collect:663F2yfjByKbCluG			General Hospital	Private not-for-profit	2024-07-15 10:11:00	Yes		Yes	Yes	No	No	N/A (Not HIV+)	0021	1992-01-01	32	Gravida 5+	2024-10-16	ANC 4		Yes	Yes	Yes		Positive	Negative	Negative		36	Yes	Negative	Yes	Negative	Yes	Negative		No		No		No					05-10	None	0
2024-04-29 16:56:23	2024-04-29 20:58:08	ee.kobotoolbox.org:UxMxeOeTmbGZmOls			General Hospital	Private not-for-profit	2024-04-30 11:35:00	Yes		Yes	Yes	No	No	N/A (Not HIV+)	1887	1985-01-31	39	Gravida 5+	2024-08-15	ANC 2		Yes	Yes	Yes		Positive	Negative	Negative		45	Yes	Negative	Yes	Negative	Yes	Negative		No		No		No					05-10	Other	0
2024-04-29 15:00:31	2024-04-29 20:55:10	ee.kobotoolbox.org:UxMxeOeTmbGZmOls			General Hospital	Private not-for-profit	2024-04-30 16:49:00	Yes		Yes	Yes	No	No	N/A (Not HIV+)	1888	1995-04-04	29	Gravida 3	2024-07-25	ANC 1		Yes	Yes	Yes		Positive	Negative	Negative		27	No		No		No			No		No		No					<5	Other	0
2024-04-29 12:07:30	2024-04-29 12:40:50	collect:pm3cf9fEzY9d1zge			Regional Referral Hospital	Government	2024-04-29 12:11:00	Yes		Yes	Yes	No	Yes	No	210	2004-04-29	20	Gravida 1	2024-09-12	ANC 3		Yes	Yes	Yes		Positive	Negative	Negative		38	Yes	Negative	Yes	Negative	Yes	Negative		No		No		No					<5	Other	0
2024-04-29 12:08:49	2024-04-29 12:40:57	collect:57OVY0R1TCKDl7cV			Regional Referral Hospital	Government	2024-04-29 12:11:00	Yes		Yes	Yes	No	Yes	No	3031	1990-04-29	34	Gravida 1	2024-09-29	ANC 3		Yes	Yes	Yes		Positive	Negative	Negative		35	Yes	Negative	Yes	Negative	Yes	Negative		Yes		Yes	2020	No					<5	Parent Spouse Brother	1
2024-04-29 12:07:15	2024-04-29 12:41:13	collect:gZS7StrRiE0UetmY			Regional Referral Hospital	Government	2024-04-29 12:11:00	Yes		Yes	Yes	No	Yes	No	240401	2000-04-29	24	Gravida 1	2024-04-29	ANC 2		Yes	Yes	Yes		Positive	Positive	Negative		30	Yes	Don't know	Yes	Negative	Yes	Negative		No		No		No					<5	Other	0
2024-04-29 12:07:49	2024-04-29 12:42:21	collect:etRlgcPQvkPplsrl			Regional Referral Hospital	Government	2024-04-29 12:11:00	Yes		Yes	Yes	No	Yes	No	001/04/24	1998-04-07	26	Gravida 2	2024-04-29	ANC 3		No	Yes	Yes			Negative	Negative		29	Yes	Negative	Yes	Negative	Yes	Negative		No		No		No					05-10	Brother	0
2024-04-29 12:10:21	2024-04-29 12:41:56	collect:uTrLyL4K5EnGK1s7			Regional Referral Hospital	Government	2024-04-29 12:11:00	Yes		Yes	Yes	No	Yes	N/A (Not HIV+)	001/4/24	2002-04-29	22	Gravida 2	2024-04-29	ANC 2		Yes	Yes	Yes		Positive	Negative	Negative		39	Yes	Negative	Yes	Negative	Yes	Don't know		No		Yes	2016	No					05-10	Other	0
2024-05-02 12:26:36	2024-05-02 12:56:29	collect:0LBMftp7wsSfV406			Regional Referral Hospital	Government	2024-05-02 10:29:00	Yes		Yes	Yes	No	No	No	002	2016-06-08	18	Gravida 1	2024-08-15	ANC 1		Yes	Yes	Yes		Positive	Negative	Negative		25	Yes	Negative	Yes	Positive	Yes	Negative		Yes		No		No					<5	Brother	0
2024-05-02 12:26:17	2024-05-02 12:54:21	collect:9kZjTvNRXqCtUzAt			Regional Referral Hospital	Government	2024-05-02 12:30:00	Yes		Yes	Yes	No	No	No	Hep/001/24	2002-11-20	22	Gravida 1	2024-10-20	ANC 2		Yes	Yes	Yes		Positive	Negative	Negative		40	Yes	Don't know	Yes	Negative	Yes	Negative		Yes		No		No					<5	None	0
2024-04-30 11:45:08	2024-04-30 12:09:22	collect:M6w5l0LNq3yzbttq			Regional Referral Hospital	Government	2024-04-30 11:46:00	Yes		Yes	Yes	No	No	No	001	1994-04-23	25	Gravida 3	2024-04-23	ANC 1		Yes	Yes	Yes		Positive	Negative	Negative		35	Yes	Negative	Yes	Positive	Yes	Negative		Yes		No		No					<5	None	0
2024-04-30 06:30:11	2024-04-30 06:45:52	collect:xzCJ3a4AneGBrJk6			Regional Referral Hospital	Government	2024-04-30 06:31:00	Yes		Yes	Yes	No	No	N/A (Not HIV+)	12345	1990-05-14	34	Gravida 1	2024-10-16	ANC 2		Yes	Yes	Yes		Positive	Negative	Negative		45	No		No		No			No		No		No					<5	None	0
2024-04-30 11:44:59	2024-04-30 12:11:51	collect:oc9RIXLbKwEsiGFo			Regional Referral Hospital	Government	2024-04-30 11:47:00	Yes		Yes	Yes	No	Yes	No	ANC 400	2009-06-18	24	Gravida 2	2024-04-30	ANC 1		Yes	Yes	Yes		Positive	Negative	Negative		27	Yes	Negative	Yes	Negative	Yes	Negative		Don't know		No		No					<5	None	0
2024-04-30 11:44:58	2024-04-30 12:09:22	collect:U9QtkWhu7iYHOuJw			Regional Referral Hospital	Government	2024-04-30 11:46:00	Yes		Yes	Yes	No	Yes	No	ANC1	1995-04-30	29	Gravida 5+	2025-04-30	ANC 1		Yes	Yes	Yes		Positive	Positive	Positive		30	No		No		No			Yes		No		No					<5	Sister None	0
2024-05-30 11:17:02	2024-05-30 11:26:32	collect:5qU9MNzZQeLVY9WY			Regional Referral Hospital	Government	2024-05-30 11:18:00	Yes		Yes	Yes	No	No	No	1458	1994-06-22	30	Gravida 4	2024-09-02	ANC 2		Yes	Yes	Yes		Positive	Negative	Negative		43	No		No		No			Yes		Yes	2022	No					<5	None	0
2024-05-09 11:22:33	2024-05-10 11:38:19	collect:3o4TIMFfQh1KzgGj			Regional Referral Hospital	Government	2024-05-09 11:23:00	Yes		Yes	Yes	No	No	No	4500	1989-12-17	36	Gravida 5+	2024-08-27	ANC 2		Yes	Yes	Yes		Positive	Negative	Negative		49	No		No		No			No		No		No					05-10	None	0
2024-05-09 11:36:29	2024-05-10 11:30:50	collect:3o4TIMFfQh1KzgGj			Regional Referral Hospital	Government	2024-05-09 11:40:00	Yes		Yes	Yes	No	No	No	4501	1998-05-25	24	Gravida 3	2024-06-03	ANC 4		Yes	Yes	Yes		Positive	Negative	Negative		30	Yes	Negative	No		No			No		No		Yes	Yes	Other	Hepatoric Obinextine Livolin		<5	None	0
2024-05-09 11:52:23	2024-05-10 11:36:35	collect:3o4TIMFfQh1KzgGj			Regional Referral Hospital	Government	2024-05-09 11:55:00	Yes		Yes	Yes	No	No	No	4502	1999-05-03	24	Gravida 3	2024-07-07	ANC 5+		Yes	Yes	Yes		Positive	Negative	Negative		29	Yes	Negative	No		Yes	Negative		No		No		No					05-10	None	0
2024-05-09 12:15:27	2024-05-10 11:34:40	collect:3o4TIMFfQh1KzgGj			Regional Referral Hospital	Government	2024-05-09 12:15:00	Yes		Yes	Yes	No	No	No	4503	2000-03-08	24	Gravida 2	2024-08-04	ANC 3		Yes	Yes	Yes		Positive	Negative	Negative		30	No		No		No			No		Yes	2020	No					<5	None	0
2024-05-16 13:48:45	2024-05-20 12:50:33	collect:5qU9MNzZQeLVY9WY			Regional Referral Hospital	Government	2024-05-16 13:49:00	Yes		Yes	Yes	No	No	No	4506	2004-04-04	20	Gravida 1	2024-07-31	ANC 3		Yes	Yes	Yes		Positive	Negative	Negative		34	Yes	Negative	Yes	Negative	Yes	Negative		No		No		No					<5	Parent	1
2024-05-20 10:03:49	2024-05-20 13:06:07	collect:3o4TIMFfQh1KzgGj			Regional Referral Hospital	Government	2024-05-20 10:04:00	Yes		Yes	Yes	No	No	No	4507	1989-11-20	35	Gravida 5+	2024-05-23	ANC 1		Yes	Yes	Yes		Positive	Negative	Negative		39	Yes	Negative	Yes	Negative	Yes	Negative		No		No		No					05-10	None	0
2024-05-23 14:32:01	2024-05-23 14:43:52	collect:5qU9MNzZQeLVY9WY			Regional Referral Hospital	Government	2024-05-23 14:33:00	Yes		Yes	Yes	No	No	No	4510	2024-05-04	31	Gravida 2	2024-06-18	ANC 4		Yes	Yes	Yes		Positive	Negative	Negative		35	No		No		No			No		Yes	2018	No					<5	None	0
2024-06-06 19:59:37	2024-06-06 21:51:23	collect:5qU9MNzZQeLVY9WY			Regional Referral Hospital	Government	2024-06-06 12:50:00	Yes		Yes	Yes	No	Yes	No	4530	1989-06-20	35	Gravida 3	2024-09-24	ANC 3		Yes	Yes	Yes		Positive	Negative	Negative		41	No		No		No			No		No		No					<5	None	0
2024-06-06 12:42:04	2024-06-06 12:46:28	collect:5qU9MNzZQeLVY9WY			Regional Referral Hospital	Government	2024-06-06 12:42:00	Yes		Yes	Yes	No	No	No	4539	1993-02-12	31	Gravida 3	2024-09-18	ANC 3		Yes	Yes	Yes		Positive	Negative	Negative		37	No		No		No			No		No		No					<5	None	0
2024-06-06 23:08:26	2024-06-06 23:13:46	collect:5qU9MNzZQeLVY9WY			Regional Referral Hospital	Government	2024-06-06 14:08:00	Yes		Yes	Yes	No	Yes	No	4559	2003-05-18	21	Gravida 1	2024-08-29	ANC 1		Yes	Yes	Yes		Positive	Negative	Negative		26	No		No		No			No		No		No					<5	None	0
2024-06-06 12:10:55	2024-06-06 12:36:34	collect:5qU9MNzZQeLVY9WY			Regional Referral Hospital	Government	2024-06-06 12:11:00	Yes		Yes	Yes	No	No	No	4562	1993-05-29	31	Gravida 1	2024-09-30	ANC 3		Yes	Yes	Yes		Positive	Negative	Negative		31	No		No		No			No		No		No					<5	None	0
2024-06-06 23:43:26	2024-06-06 23:50:38	collect:5qU9MNzZQeLVY9WY			Regional Referral Hospital	Government	2024-06-06 15:33:00	Yes		Yes	Yes	No	Yes	No	4564	1996-06-06	28	Gravida 2	2024-08-21	ANC 2		Yes	Yes	Yes		Positive	Negative	Negative		30	Yes	Negative	Yes	Negative	Yes	Negative		No		Yes	2021	No					<5	None	0
2024-06-06 21:52:18	2024-06-06 22:51:57	collect:5qU9MNzZQeLVY9WY			Regional Referral Hospital	Government	2024-06-06 13:32:00	Yes		Yes	Yes	No	No	No	4565	2000-04-18	24	Gravida 2	2024-09-27	ANC 3		Yes	Yes	Yes		Positive	Negative	Negative		29	No		No		No			No		No		No					<5	None	0
2024-06-06 23:14:08	2024-06-06 23:19:53	collect:5qU9MNzZQeLVY9WY			Regional Referral Hospital	Government	2024-06-06 14:14:00	Yes		Yes	Yes	No	No	No	4566	1996-03-11	28	Gravida 3	2024-08-05	ANC 2		Yes	Yes	Yes		Positive	Negative	Negative		35	Yes	Negative	No		Yes	Negative		No		No		No					<5	None	0
2024-06-11 17:30:49	2024-06-13 10:40:17	collect:5qU9MNzZQeLVY9WY			Regional Referral Hospital	Government	2024-06-13 10:39:00	Yes		Yes	Yes	No	No	No	4570	1994-05-22	30	Gravida 3	2024-09-27	ANC 1		Yes	Yes	Yes		Positive	Negative	Negative		34	No		No		No			Don't know		No		No					<5	None	0
2024-06-06 12:00:40	2024-06-06 12:06:18	collect:5qU9MNzZQeLVY9WY			Regional Referral Hospital	Government	2024-06-06 12:01:00	Yes		Yes	Yes	No	No	No	4706	1999-06-06	25	Gravida 2	2024-08-12	ANC 3		Yes	Yes	Yes		Positive	Negative	Negative		26	No		No		No			No		Yes	2021	No					<5	None	0
2024-05-23 10:57:07	2024-05-23 11:03:42	collect:3o4TIMFfQh1KzgGj			Regional Referral Hospital	Government	2024-05-23 10:57:00	Yes		Yes	Yes	No	No	No	4708	1999-08-25	25	Gravida 3	2024-08-15	ANC 2		Yes	Yes	Yes		Positive	Negative	Positive		26	Yes	Negative	No		No			No		No		No					<5	None	0
2024-05-23 11:05:01	2024-05-23 11:12:13	collect:3o4TIMFfQh1KzgGj			Regional Referral Hospital	Government	2024-05-23 11:05:00	Yes		Yes	Yes	No	No	No	4719	2000-05-23	23	Gravida 3	2024-08-14	ANC 2		Yes	Yes	Yes		Positive	Negative	Negative		28	No		No		No			No		No		No					05-10	None	0
2024-06-04 11:20:42	2024-06-04 11:35:02	collect:5qU9MNzZQeLVY9WY			Regional Referral Hospital	Government	2024-06-04 11:21:00	Yes		Yes	Yes	No	No	No	14507	1992-08-07	32	Gravida 2	2024-07-08	ANC 4		Yes	Yes	Yes		Positive	Negative	Negative		30	No		Yes	Negative	Yes	Negative		No		No		No					<5	None	0
2024-05-07 11:09:18	2024-05-30 11:26:46	collect:5qU9MNzZQeLVY9WY			Regional Referral Hospital	Government	2024-05-07 11:15:00	Yes		Yes	Yes	No	Yes	No	2024001	2002-05-07	22	Gravida 2	2024-10-16	ANC 3		Yes	Yes	Yes		Positive	Negative	Negative		29	Yes	Negative	Yes	Negative	Yes	Negative		No		No		No					<5	None	0
2024-05-29 13:55:32	2024-05-29 14:13:23	ee.kobotoolbox.org:cnd8yzVAHs8iRJ4u			Regional Referral Hospital	Government	2024-05-03 13:57:00	Yes		Yes	Yes	No	No	N/A (Not HIV+)	001	2003-05-27	21	Gravida 1	2024-07-12	ANC 3		Yes	Yes	Yes		Positive	Negative	Negative		26	No		Yes	Negative	No			No		No		No					>10	Other	0
2024-05-03 12:10:19	2024-05-03 12:26:39	ee.kobotoolbox.org:xKqLNqGn6hT3ucX8			Regional Referral Hospital	Government	2024-05-03 12:17:00	Yes		Yes	Yes	No	No	No	00567	2000-06-13	23	Gravida 2	2024-11-18	ANC 5+		Yes	Yes	Yes		Negative	Negative	Negative		258	Yes	Negative	No		Yes	Negative		No		No		No					<5	None	0
2024-05-03 12:20:12	2024-05-03 12:34:21	ee.kobotoolbox.org:TXYusCMEuWiVut0v			Regional Referral Hospital	Government	2024-05-03 12:21:00	Yes		Yes	Yes	No	Yes	No	10927	2018-01-09	20	Gravida 1	2025-12-17	ANC 1		No	Yes	Yes			Negative	Negative		20	Yes	Negative	Yes	Negative	Yes	Negative		No		No		Yes	Yes	TDF			<5	None	0
2024-06-17 10:32:00	2024-07-02 17:18:11	ee.kobotoolbox.org:ZK0IHODAdba4HJwM			Regional Referral Hospital	Government	2024-05-03 15:03:00	Yes		Yes	Yes	No	No	N/A (Not HIV+)	24012900	1989-06-11	34	Gravida 5+	2024-08-01	ANC 5+		Yes	Yes	Yes		Negative	Negative	Negative		38	Yes	Negative	No		No			No		No		No					05-10	None	0
2024-07-02 17:18:11	2024-07-02 17:30:37	ee.kobotoolbox.org:ZK0IHODAdba4HJwM			Regional Referral Hospital	Government	2024-05-28 17:19:00	Yes		Yes	Yes	No	No	N/A (Not HIV+)	24021100	2001-11-27	22	Gravida 2	2024-10-16	ANC 3		Yes	Yes	Yes		Positive	Negative	Negative		30	Yes	Negative	Yes	Negative	Yes	Negative		No		No		No					<5	None	0
2024-06-12 12:00:06	2024-06-12 12:21:01	ee.kobotoolbox.org:ZK0IHODAdba4HJwM			Regional Referral Hospital	Government	2024-05-03 12:19:00	Yes		Yes	Yes	No	No	N/A (Not HIV+)	24027878	1994-02-28	30	Gravida 1	2025-04-07	ANC 1		Yes	Yes	Yes		Positive	Negative	Negative		30	No		No		No			No		No		No					05-10	None	0
2024-06-13 17:09:37	2024-06-13 17:24:30	ee.kobotoolbox.org:ZK0IHODAdba4HJwM			Regional Referral Hospital	Government	2024-05-03 17:10:00	Yes		Yes	Yes	No	No	N/A (Not HIV+)	24028095	1994-01-01	30	Gravida 4	2023-09-01	ANC 4		Yes	Yes	Yes		Positive	Negative	Negative		35	Yes	Negative	Yes	Negative	Yes	Negative		No		Yes	2017	No					<5	None	0
2024-06-13 17:24:30	2024-06-17 10:31:59	ee.kobotoolbox.org:ZK0IHODAdba4HJwM			Regional Referral Hospital	Government	2024-05-03 10:08:00	Yes		Yes	Yes	No	No	N/A (Not HIV+)	24028513	2000-10-25	23	Gravida 2	2024-05-29	ANC 4		Yes	Yes	Yes		Negative	Negative	Negative		31	Yes	Negative	No		No			No		No		No					<5	None	0
2024-07-17 15:24:05	2024-07-25 11:56:30	ee.kobotoolbox.org:ZK0IHODAdba4HJwM			Regional Referral Hospital	Government	2024-05-03 11:42:00	Yes		Yes	Yes	No	No	N/A (Not HIV+)	24029927	1994-11-20	27	Gravida 3	2024-09-27	ANC 2		Yes	Yes	Yes		Positive	Negative	Negative		41	No		No		No			No		No		No					<5	None	0
2024-07-03 15:08:20	2024-07-09 14:45:54	ee.kobotoolbox.org:ZK0IHODAdba4HJwM			Regional Referral Hospital	Government	2024-05-03 14:12:00	Yes		Yes	Yes	No	No	N/A (Not HIV+)	24032685	1998-12-31	26	Gravida 3	2024-10-27	ANC 2		Yes	Yes	Yes		Positive	Negative	Negative		32	No		No		No			No		No		No					<5	None	0
2024-07-09 14:45:55	2024-07-11 14:47:40	ee.kobotoolbox.org:ZK0IHODAdba4HJwM			Regional Referral Hospital	Government	2024-05-03 14:35:00	Yes		Yes	Yes	No	No	N/A (Not HIV+)	24032877	1999-06-10	23	Gravida 4	2024-09-22	ANC 1		Yes	Yes	Yes		Positive	Negative	Negative		26	Yes	Negative	No		Yes	Negative		Yes		No		No					<5	None	0
2024-07-11 14:47:41	2024-07-17 15:24:05	ee.kobotoolbox.org:ZK0IHODAdba4HJwM			Regional Referral Hospital	Government	2024-05-03 15:12:00	Yes		Yes	Yes	No	No	N/A (Not HIV+)	24034124	2002-07-10	22	Gravida 2	2024-11-15	ANC 3		Yes	Yes	Yes		Positive	Negative	Negative		35	Yes	Negative	Yes	Negative	Yes	Negative		No		No		No					<5	None	0
2024-05-29 12:17:30	2024-06-10 10:27:11	collect:EMeP2RGLRQqd3El0			Regional Referral Hospital	Government	2024-05-29 12:18:00	Yes		Yes	Yes	No	No	No	HepB-24-006-EMTCT	2021-09-08	23	Gravida 1	2024-08-30	ANC 5+		Yes	Yes	Yes		Positive	Negative	Negative		24	Yes	Negative	No		Yes	Negative		Yes		No		No					<5	Other	0
2024-06-05 11:22:47	2024-06-10 10:20:39	collect:EMeP2RGLRQqd3El0			Regional Referral Hospital	Government	2024-06-05 11:23:00	Yes		Yes	Yes	No	No	No	HepB-24-009-EMTCT	2000-01-05	24	Gravida 1	2024-09-02	ANC 5+		Yes	Yes	Yes		Positive	Negative	Negative		27	Yes	Negative	No		No			No		No		No					<5	Other	0
2024-04-29 12:06:00	2024-05-31 11:45:57	collect:EMeP2RGLRQqd3El0			Regional Referral Hospital	Government	2024-05-29 11:45:00	Yes		Yes	Yes	No	No	No	HepB-24-017-EMTCTl	1985-06-01	39	Gravida 5+	2024-08-11	ANC 3		Yes	Yes	Yes		Positive	Negative	Negative		45	No		No		No			No		Yes	2012	No					>10	Other	0
2024-05-31 12:34:59	2024-05-31 16:32:38	collect:EMeP2RGLRQqd3El0			Regional Referral Hospital	Government	2024-05-31 12:35:00	Yes		Yes	Yes	No	No	No	HepB-24-031-EMTCT	1997-06-27	27	Gravida 1	2024-09-02	ANC 2		Yes	Yes	Yes		Positive	Negative	Negative		30	Yes	Negative	Yes	Negative	Yes	Negative		No		Yes	2019	No					05-10	Other	0
2024-05-30 11:14:36	2024-06-10 10:42:19	collect:EMeP2RGLRQqd3El0			Regional Referral Hospital	Government	2024-05-29 11:15:00	Yes		Yes	Yes	No	No	No	HepB-24-032-EMTCT	2000-03-05	23	Gravida 2	2024-08-08	ANC 4		Yes	Yes	Yes		Positive	Negative	Negative		30	Yes	Negative	Yes	Negative	Yes	Negative		No		No		No					<5	Other	0
2024-05-30 11:30:54	2024-05-31 16:28:12	collect:EMeP2RGLRQqd3El0			Regional Referral Hospital	Government	2024-05-29 11:31:00	Yes		Yes	Yes	No	No	No	HepB-24-033-EMTCT	2000-12-17	23	Gravida 2	2024-08-28	ANC 4		Yes	Yes	Yes		Positive	Negative	Negative		27	No		No		No			No		No		No					<5	Other	0
2024-05-30 11:23:59	2024-05-31 12:02:33	collect:EMeP2RGLRQqd3El0			Regional Referral Hospital	Government	2024-05-29 11:24:00	Yes		Yes	Yes	No	No	No	HepB-24-034-EMTCT	2004-01-23	20	Gravida 1	2024-07-23	ANC 5+		Yes	No	No		Positive				24	No		No		No			No		No		No					<5	Other	0
2024-05-30 12:29:07	2024-05-31 16:22:19	collect:EMeP2RGLRQqd3El0			Regional Referral Hospital	Government	2024-05-30 12:29:00	Yes		Yes	Yes	No	No	No	HepB-24-035-EMTCT	1998-01-01	26	Gravida 4	2024-08-24	ANC 2		Yes	Yes	Yes		Positive	Negative	Negative		40	Yes	Negative	No		No			Yes		No		No					05-10	Other	0
2024-05-30 12:52:14	2024-06-07 11:11:43	collect:EMeP2RGLRQqd3El0			Regional Referral Hospital	Government	2024-05-30 12:56:00	Yes		Yes	Yes	No	No	No	HepB-24-036-EMTCT	1995-11-27	28	Gravida 4	2024-11-09	ANC 4		Yes	Yes	Yes		Positive	Negative	Negative		32	Yes	Negative	Yes	Negative	Yes	Negative		No		Yes	2017	No					05-10	Other	0
2024-05-31 16:50:31	2024-06-10 10:22:06	collect:EMeP2RGLRQqd3El0			Regional Referral Hospital	Government	2024-05-30 11:46:00	Yes		Yes	Yes	No	No	No	HepB-24-036-EMTCT	1995-01-12	27	Gravida 2	2024-06-28	ANC 5+		Yes	Yes	Yes		Positive	Negative	Negative		38	No		Yes	Negative	Yes	Negative		No		No		No					05-10	Other	0
2024-05-30 13:10:12	2024-06-10 10:40:54	collect:EMeP2RGLRQqd3El0			Regional Referral Hospital	Government	2024-05-30 13:10:00	Yes		Yes	Yes	No	No	No	HepB-24-037-EMTCT	1991-11-11	33	Gravida 4	2024-08-25	ANC 5+		Yes	Yes	Yes		Positive	Negative	Negative		36	Yes	Negative	Yes	Negative	Yes	Negative		Yes		No		No					05-10	Other	0
2024-05-31 16:35:52	2024-05-31 16:48:41	collect:EMeP2RGLRQqd3El0			Regional Referral Hospital	Government	2024-05-30 11:36:00	Yes		Yes	Yes	No	No	No	HepB-24-038-EMTCT	1989-11-11	33	Gravida 4	2024-07-25	ANC 4		Yes	Yes	Yes		Positive	Negative	Negative		40	No		Yes	Negative	No			Yes		No		No					05-10	Other	0
2024-05-31 13:49:43	2024-06-07 11:14:42	collect:EMeP2RGLRQqd3El0			Regional Referral Hospital	Government	2024-05-31 13:50:00	Yes		Yes	Yes	No	No	No	HepB-24-038-EMTCT	1998-12-22	24	Gravida 1	2024-06-22	ANC 5+		Yes	Yes	Yes		Positive	Negative	Negative		28	Yes	Negative	No		Yes	Negative		No		Yes	2024	No					<5	Other	0
2024-06-04 14:28:47	2024-06-10 10:37:50	collect:EMeP2RGLRQqd3El0			Regional Referral Hospital	Government	2024-06-04 14:29:00	Yes		Yes	Yes	No	No	No	HepB-24-039-EMTCT	2022-02-05	22	Gravida 2	2024-08-14	ANC 2		Yes	Yes	Yes		Positive	Negative	Negative		26	No		No		No			No		Yes	2018	No					<5	Parent Sister	1
2024-07-23 12:48:01	2024-07-23 12:57:58	collect:ahCGt2LX8JFd3ZEv			Regional Referral Hospital	Government	2024-07-23 12:48:00	Yes		Yes	Yes	No	No	N/A (Not HIV+)	HepB-24-040-EMTCT	1994-06-10	30	Gravida 4	2024-09-03	ANC 3		Yes	Yes	Yes		Positive	Negative	Negative		34	No		No		No			No		No		No					05-10	None	0
2024-06-05 11:41:47	2024-06-10 10:39:08	collect:EMeP2RGLRQqd3El0			Regional Referral Hospital	Government	2024-06-05 11:42:00	Yes		Yes	Yes	No	No	No	HepB-24-041-EMTCT	1996-05-16	28	Gravida 5+	2024-09-06	ANC 1		Yes	Yes	Yes		Positive	Negative	Negative		34	Yes	Negative	No		Yes	Negative		No		Yes	2022	No					05-10	Other	0
2024-06-05 12:04:01	2024-06-10 10:18:36	collect:EMeP2RGLRQqd3El0			Regional Referral Hospital	Government	2024-06-05 12:04:00	Yes		Yes	Yes	No	No	No	HepB-24-042-EMTCT	1997-05-15	27	Gravida 3	2024-09-14	ANC 1		Yes	Yes	Yes		Positive	Negative	Negative		30	Yes	Negative	No		No			No		No		No					<5	Other	0
2024-07-23 12:36:26	2024-07-23 12:47:24	collect:ahCGt2LX8JFd3ZEv			Regional Referral Hospital	Government	2024-07-23 12:37:00	Yes		Yes	Yes	No	No	N/A (Not HIV+)	HepB-24-043-EMTCT	2004-04-15	20	Gravida 2	2024-08-08	ANC 4		Yes	Yes	Yes		Positive	Negative	Negative		31	No		No		No			No		No		No					<5	None	0
2024-05-30 13:20:11	2024-05-31 16:30:53	collect:EMeP2RGLRQqd3El0			Regional Referral Hospital	Government	2024-05-30 13:20:00	Yes		Yes	Yes	No	No	No	HepB-24-12-EMTCT	2002-10-27	21	Gravida 3	2024-07-25	ANC 5+		Yes	Yes	Yes		Positive	Negative	Negative		24	Yes	Negative	Yes	Negative	Yes	Negative		Yes		No		No					<5	Other	0
2024-05-29 12:34:59	2024-05-31 11:58:32	collect:EMeP2RGLRQqd3El0			Regional Referral Hospital	Government	2024-05-29 12:36:00	Yes		Yes	Yes	No	No	No	HepB-24-13-EMTCT	1989-06-05	33	Gravida 5+	2024-05-05	ANC 5+		Yes	Yes	Yes		Positive	Negative	Negative		35	Yes	Negative	No		Yes	Negative		Yes		Yes	2018	No					05-10	Other	0
2024-04-29 11:27:50	2024-04-29 11:54:31	collect:MiyVstqrSShSRICU			Regional Referral Hospital	Government	2024-04-29 11:30:00	Yes		Yes	Yes	No	Yes	N/A (Not HIV+)	HepB-24-23-PMTCT	2024-04-05	20	Gravida 1	2024-10-23	ANC 1		Yes	Yes	Yes		Positive	Negative	Positive		26	Yes	Negative	No		No			No		Yes	2024	No					<5	Brother	0
2024-04-29 12:02:57	2024-04-29 15:00:31	ee.kobotoolbox.org:UxMxeOeTmbGZmOls			Regional Referral Hospital	Government	2024-04-29 12:05:00	Yes		Yes	Yes	No	No	N/A (Not HIV+)	HEPB-24-26-EMTCT	2002-04-24	22	Gravida 2	2024-08-23	ANC 1		Yes	Yes	No		Positive	Negative			32	Yes	Negative	No		No			No		No		No					<5	Other	0
2024-04-29 11:50:37	2024-04-29 13:54:42	ee.kobotoolbox.org:UxMxeOeTmbGZmOls			Regional Referral Hospital	Government	2024-04-29 11:51:00	Yes		Yes	Yes	No	No	N/A (Not HIV+)	HEPB-24-28-EMTCT	1996-12-24	28	Gravida 3	2024-08-15	ANC 1		Yes	Yes	Yes		Positive	Negative	Negative		28	Yes	Negative	Yes	Negative	Yes	Negative		No		No		No					<5	Sister	0
2024-05-23 09:27:29	2024-05-27 08:39:06	collect:Dg4gyb1iY3Z31pJc			Regional Referral Hospital	Government	2024-05-23 09:28:00	Yes		Yes	Yes	No	No	N/A (Not HIV+)	01	1993-05-10	31	Gravida 5+	2024-08-08	ANC 3		Yes	Yes	Yes		Positive	Negative	Negative		34	No		No		No			No		No		No					05-10	None	0
2024-05-23 13:20:03	2024-05-27 08:37:51	collect:Dg4gyb1iY3Z31pJc			Regional Referral Hospital	Government	2024-05-23 13:20:00	Yes		Yes	Yes	No	No	N/A (Not HIV+)	02	1983-06-10	41	Gravida 5+	2024-09-19	ANC 1		Yes	Yes	No		Positive	Negative			47	Yes	Negative	Yes	Negative	No			No		No		No					05-10	Other None	0
2024-05-30 10:12:56	2024-06-06 16:03:31	collect:Dg4gyb1iY3Z31pJc			Regional Referral Hospital	Government	2024-05-30 10:13:00	Yes		Yes	Yes	No	No	N/A (Not HIV+)	03	1992-04-22	32	Gravida 1	2024-08-24	ANC 2		Yes	Yes	Yes		Positive	Positive	Negative		37	Yes	Negative	Yes	Negative	Yes	Negative		No		No		No					<5	None	0
2024-06-07 11:25:05	2024-06-07 11:33:21	collect:Dg4gyb1iY3Z31pJc			Regional Referral Hospital	Government	2024-06-07 11:25:00	Yes		Yes	Yes	No	No	N/A (Not HIV+)	04	2000-02-28	24	Gravida 3	2024-08-19	ANC 3		Yes	Yes	No		Positive	Negative			26	Yes	Negative	No		No			No		No		No					>10	Other	0
2024-06-07 14:48:31	2024-06-07 14:54:57	collect:Dg4gyb1iY3Z31pJc			Regional Referral Hospital	Government	2024-06-07 14:48:00	Yes		Yes	Yes	No	No	N/A (Not HIV+)	006	2000-11-08	24	Gravida 2	2024-07-15	ANC 4		Yes	Yes	Yes		Positive	Negative	Negative		27	No		No		No			No		No		No					>10	None	0
2024-06-06 13:49:43	2024-06-06 13:53:51	ee.kobotoolbox.org:l0FEoDM5vK82fU76			Regional Referral Hospital	Government	2024-06-06 13:50:00	Yes		Yes	Yes	No	No	N/A (Not HIV+)	ANC 472	1999-01-01	25	Gravida 1	2024-09-23	ANC 1		Yes	Yes	Yes		Positive	Negative	Negative		30	No		No		No			No		No		No					<5	None	0
2024-06-04 12:35:16	2024-06-04 12:58:51	ee.kobotoolbox.org:l0FEoDM5vK82fU76			Regional Referral Hospital	Government	2024-06-04 12:48:00	Yes		Yes	Yes	No	No	N/A (Not HIV+)	ANC 500	2001-07-15	22	Gravida 1	2024-09-12	ANC 2		Yes	Yes	Yes		Positive	Negative	Negative		22	Yes	Negative	No		No			Yes		No		No					05-10	None	0
2024-06-06 12:17:10	2024-06-06 16:05:10	collect:Dg4gyb1iY3Z31pJc			Regional Referral Hospital	Government	2024-06-06 12:17:00	Yes		Yes	Yes	No	No	No	ANC 809	1999-07-27	25	Gravida 2	2024-07-10	ANC 4		Yes	Yes	Yes		Positive	Negative	Negative		28	Yes	Negative	No		No			Yes		No		No					<5	None	0
2024-06-06 11:55:53	2024-06-06 16:05:59	collect:Dg4gyb1iY3Z31pJc			Regional Referral Hospital	Government	2024-06-06 12:01:00	Yes		Yes	Yes	No	No	No	ANC 972	1995-05-10	29	Gravida 5+	2024-09-04	ANC 1		Yes	Yes	No		Positive	Negative			37	No		No		No			No		No		No					05-10	None	0
2024-05-06 11:47:00	2024-06-06 16:02:10	collect:Dg4gyb1iY3Z31pJc			Regional Referral Hospital	Government	2024-05-06 11:49:00	Yes		Yes	Yes	No	Yes	No	UG 31420	2000-05-06	24	Gravida 4	2024-07-02	ANC 2		Yes	Yes	Yes		Positive	Negative	Negative		26	Yes	Positive	No		Yes	Negative		Yes		No		No					05-10	None	0
2024-06-05 12:06:52	2024-06-05 12:14:20	ee.kobotoolbox.org:5X3VlQl0DWNPIjmn			Regional Referral Hospital	Government	2024-06-05 12:15:00	Yes		Yes	Yes	No	No	No	001	1992-03-17	32	Gravida 3	2024-11-08	ANC 3		Yes	Yes	Yes		Positive	Negative	Negative		35	Yes	Negative	No		No			No		Yes	2007	No					<5	None	0
2024-06-05 12:14:20	2024-06-05 12:20:41	ee.kobotoolbox.org:5X3VlQl0DWNPIjmn			Regional Referral Hospital	Government	2024-06-04 12:30:00	Yes		Yes	Yes	No	No	No	001	2024-06-05	32	Gravida 3	2024-06-05	ANC 3		Yes	Yes	Yes		Positive	Negative	Negative		35	No		No		No			No		Yes	2006	No					<5	None	0
2024-06-05 17:17:26	2024-06-05 17:32:39	ee.kobotoolbox.org:qFFPoKZfroWTxtuC			Regional Referral Hospital	Government	2024-06-05 12:30:00	Yes		Yes	Yes	No	No	No	002	2004-08-04	32	Gravida 1	2025-04-02	ANC 1		Yes	Yes	Yes		Positive	Negative	Negative		24	Yes	Negative	Yes	Negative	Yes	Negative		No		No		No					05-10	None	0
2024-06-06 14:26:32	2024-06-06 14:39:01	ee.kobotoolbox.org:qFFPoKZfroWTxtuC			Regional Referral Hospital	Government	2024-06-06 13:45:00	Yes		Yes	Yes	No	No	N/A (Not HIV+)	##09##	1998-05-13	26	Gravida 1	2025-01-16	ANC 1		Yes	Yes	Yes		Positive	Negative	Negative		27	Yes	Negative	Yes	Negative	Yes	Negative		No		Yes	Oct-2022	No					<5	None	0
2024-06-06 14:39:01	2024-06-07 17:26:58	ee.kobotoolbox.org:qFFPoKZfroWTxtuC			Regional Referral Hospital	Government	2024-05-22 17:30:00	Yes		Yes	Yes	No	No	N/A (Not HIV+)	Hep /21/25	1997-06-13	27	Gravida 2	2025-01-23	ANC 1		Yes	Yes	Yes		Positive	Negative	Negative		29	Yes	Don't know	Yes	Negative	Yes	Negative		No		No		No					<5	None	0
2024-06-07 17:29:03	2024-06-07 17:41:00	ee.kobotoolbox.org:qFFPoKZfroWTxtuC			Regional Referral Hospital	Government	2024-05-30 03:45:00	Yes		Yes	Yes	No	No	N/A (Not HIV+)	HEP B /24/008	2003-07-12	20	Gravida 2	2025-02-04	ANC 2		Yes	Yes	Yes		Positive	Negative	Negative		25	Yes	Don't know	Yes	Don't know	Yes	Don't know		No		No		No					05-10	None	0
2024-06-21 18:56:31	2024-06-24 12:54:31	ee.kobotoolbox.org:qFFPoKZfroWTxtuC			Regional Referral Hospital	Government	2024-06-24 14:00:00	Yes		Yes	Yes	No	No	No	HEPB /24/167	1994-01-11	30	Gravida 1	2025-01-07	ANC 1		Yes	No	Yes		Positive		Negative		33	No		No		No			Don't know		No		No					05-10	None	0
2024-06-21 12:05:45	2024-06-21 12:34:01	ee.kobotoolbox.org:qFFPoKZfroWTxtuC			Regional Referral Hospital	Government	2024-06-21 12:15:00	Yes		Yes	Yes	No	No	No	HepB 24/165	1998-09-09	26	Gravida 5+	2024-11-20	ANC 5+		Yes	Yes	Yes		Positive	Negative	Negative		33	Yes	Negative	Yes	Negative	Yes	Negative		No		No		No					05-10	None	0
2024-06-24 12:54:31	2024-06-24 13:01:50	ee.kobotoolbox.org:qFFPoKZfroWTxtuC			Regional Referral Hospital	Government	2024-06-19 11:00:00	Yes		Yes	Yes	No	No	No	HEPB/24/161	1992-05-24	32	Gravida 5+	2024-11-07	ANC 5+		Yes	Yes	Yes		Positive	Negative	Negative		35	Yes	Negative	Yes	Negative	Yes	Negative		No		No		No					<5	None	0
2024-06-21 13:23:25	2024-06-21 18:56:31	ee.kobotoolbox.org:qFFPoKZfroWTxtuC			Regional Referral Hospital	Government	2024-06-21 11:15:00	Yes		Yes	Yes	No	No	No	HepB/24/164	1998-09-08	32	Gravida 5+	2024-10-17	ANC 5+		Yes	Yes	Yes		Positive	Negative	Negative		36	Yes	Negative	Yes	Negative	Yes	Negative		No		No		No					05-10	None	0
2024-06-07 17:41:00	2024-06-18 15:21:27	ee.kobotoolbox.org:qFFPoKZfroWTxtuC			Regional Referral Hospital	Government	2024-06-17 11:00:00	Yes		Yes	Yes	No	No	No	MORRH 009	1992-03-02	32	Gravida 4	2024-06-21	ANC 3		Yes	Yes	Yes		Positive	Negative	Negative		32	Yes	Negative	Yes	Negative	Yes	Negative		Yes		No		No					<5	None	0
2024-05-02 15:51:27	2024-05-02 16:05:51	collect:PREG3srWKjSO1L6Q			Regional Referral Hospital	Government	2024-05-02 15:53:00	Yes		Yes	Yes	No	No	No	2328	2024-11-28	39	Gravida 5+	2024-05-29	ANC 2		Yes	Yes	Yes		Positive	Negative	Negative		44	Yes	Negative	Yes	Negative	Yes	Negative		No		No		No					05-10	None	0
2024-05-09 10:10:39	2024-05-09 10:27:49	collect:PREG3srWKjSO1L6Q			Regional Referral Hospital	Government	2024-05-09 10:11:00	Yes		Yes	Yes	No	No	No	2338	2024-05-21	21	Gravida 3	2024-05-17	ANC 3		Yes	Yes	Yes		Positive	Negative	Negative		28	Yes	Negative	Yes	Negative	Yes	Negative		Yes		No		No					<5	None	0
2024-05-31 09:57:57	2024-05-31 10:10:03	collect:PREG3srWKjSO1L6Q			Regional Referral Hospital	Government	2024-05-31 09:58:00	Yes		Yes	Yes	No	No	No	0010ANC	2024-05-31	35	Gravida 5+	2024-06-06	ANC 5+		Yes	Yes	Yes		Positive	Negative	Negative		38	Yes	Negative	Yes	Negative	Yes	Negative		Yes		Yes	2016	No					05-10	Spouse	0
2024-05-06 15:14:36	2024-05-06 15:29:05	collect:PREG3srWKjSO1L6Q			Regional Referral Hospital	Government	2024-05-06 15:15:00	Yes		Yes	Yes	No	No	No	0783ANC	2024-03-20	34	Gravida 5+	2024-05-21	ANC 3		Yes	Yes	Yes		Positive	Negative	Negative		47	No		No		No			Yes		No		No					>10	None	0
2024-07-09 15:09:01	2024-07-09 15:15:55	collect:PREG3srWKjSO1L6Q			Regional Referral Hospital	Government	2024-07-09 15:10:00	Yes		Yes	Yes	No	No	No	2282ANC	2024-07-09	33	Gravida 4	2024-07-09	ANC 3		Yes	Yes	Yes		Positive	Negative	Negative		40	Yes	Negative	Yes	Negative	Yes	Negative		No		No		No					<5	Spouse	0
2024-05-06 10:22:41	2024-05-06 10:37:03	collect:PREG3srWKjSO1L6Q			Regional Referral Hospital	Government	2024-05-06 10:24:00	Yes		Yes	Yes	No	No	No	2316ANC	2024-05-28	37	Gravida 5+	2024-05-22	ANC 2		Yes	Yes	Yes		Positive	Negative	Negative		43	Yes	Negative	Yes	Negative	Yes	Negative		No		Yes	2013	No					05-10	None	0
2024-06-05 10:07:10	2024-06-05 10:17:15	collect:PREG3srWKjSO1L6Q			Regional Referral Hospital	Government	2024-05-03 10:07:00	Yes		Yes	Yes	No	No	No	2328ANC	2024-06-05	39	Gravida 5+	2024-08-06	ANC 3		Yes	Yes	Yes		Positive	Negative	Negative		43	No		No		No			No		No		No					05-10	None	0
2024-05-09 13:37:15	2024-05-09 13:46:39	collect:PREG3srWKjSO1L6Q			Regional Referral Hospital	Government	2024-05-09 13:38:00	Yes		Yes	Yes	No	No	No	2330ANC	2024-05-28	27	Gravida 5+	2024-05-01	ANC 2		Yes	Yes	Yes		Positive	Negative	Negative		32	Yes	Negative	Yes	Positive	Yes	Negative		No		No		No					<5	None	0
2024-05-07 13:25:44	2024-05-07 13:35:03	collect:PREG3srWKjSO1L6Q			Regional Referral Hospital	Government	2024-05-07 13:26:00	Yes		Yes	Yes	No	Yes	No	2335ANC	2024-05-28	30	Gravida 5+	2024-05-26	ANC 3		Yes	Yes	Yes		Positive	Negative	Negative		35	No		No		No			No		No		No					05-10	None	0
2024-05-07 13:42:24	2024-05-07 13:49:39	collect:PREG3srWKjSO1L6Q			Regional Referral Hospital	Government	2024-05-07 13:43:00	Yes		Yes	Yes	No	No	No	2336ANC	2024-05-07	21	Gravida 1	2024-05-07	ANC 2		Yes	Yes	Yes		Positive	Negative	Negative		28	No		No		No			No		No		No					<5	None	0
2024-05-07 14:16:39	2024-05-07 14:27:02	collect:PREG3srWKjSO1L6Q			Regional Referral Hospital	Government	2024-05-07 14:17:00	Yes		Yes	Yes	No	No	No	2337ANC	2024-05-07	34	Gravida 5+	2024-05-07	ANC 4		Yes	Yes	Yes		Positive	Negative	Negative		42	Yes	Negative	No		No			No		No		No					05-10	None	0
2024-07-09 14:50:47	2024-07-09 15:01:53	collect:PREG3srWKjSO1L6Q			Regional Referral Hospital	Government	2024-07-09 14:52:00	Yes		Yes	Yes	No	No	No	2339ANC	2024-07-09	27	Gravida 3	2024-08-10	ANC 2		Yes	Yes	Yes		Positive	Negative	Negative		34	No		No		No			No		No		No					<5	None	0
2024-05-13 11:51:39	2024-05-13 12:03:03	collect:PREG3srWKjSO1L6Q			Regional Referral Hospital	Government	2024-05-13 11:52:00	Yes		Yes	Yes	No	No	No	2340ANC	2024-05-30	23	Gravida 1	2024-05-23	ANC 1		Yes	Yes	Yes		Positive	Negative	Negative		25	Yes	Negative	Yes	Positive	Yes	Negative		No		No		No					05-10	Spouse Sister	0
2024-05-16 11:27:52	2024-05-16 11:39:05	collect:PREG3srWKjSO1L6Q			Regional Referral Hospital	Government	2024-05-16 11:30:00	Yes		Yes	Yes	No	No	No	2345ANC	2024-05-28	28	Gravida 2	2024-05-23	ANC 2		Yes	Yes	Yes		Positive	Negative	Negative		28	Yes	Negative	Yes	Negative	Yes	Negative		Yes		Yes	2023	No					<5	None	0
2024-07-09 15:21:28	2024-07-09 15:27:04	collect:PREG3srWKjSO1L6Q			Regional Referral Hospital	Government	2024-07-09 15:22:00	Yes		Yes	Yes	No	No	No	2347ANC	2023-04-27	23	Gravida 1	2024-08-28	ANC 3		Yes	Yes	Yes		Positive	Negative	Negative		30	Yes	Negative	Yes	Negative	Yes	Negative		No		No		No					<5	Spouse	0
2024-05-31 12:53:02	2024-06-04 16:00:55	collect:PREG3srWKjSO1L6Q			Regional Referral Hospital	Government	2024-05-31 12:54:00	Yes		Yes	Yes	No	No	No	2355ANC	2024-05-31	33	Gravida 5+	2024-06-08	ANC 5+		Yes	Yes	Yes		Positive	Negative	Negative		40	Yes	Negative	Yes	Positive	Yes	Negative		Yes		No		No					05-10	Spouse	0
2024-06-04 16:01:31	2024-06-04 16:32:05	collect:PREG3srWKjSO1L6Q			Regional Referral Hospital	Government	2024-06-04 16:02:00	Yes		Yes	Yes	No	Yes	No	2362ANC	2024-06-04	34	Gravida 4	2024-07-31	ANC 2		Yes	Yes	Yes		Positive	Negative	Positive		34	Yes	Negative	Yes	Negative	Yes	Negative		Yes		No		No					>10	None	0
2024-06-05 11:27:03	2024-06-05 11:48:20	collect:PREG3srWKjSO1L6Q			Regional Referral Hospital	Government	2024-06-05 11:28:00	Yes		Yes	Yes	No	Yes	No	2362ANC	2024-06-05	32	Gravida 3	2024-09-08	ANC 2		Yes	Yes	Yes		Positive	Negative	Negative		33	No		No		No			No		No		No					>10	None	0
2024-06-06 14:03:40	2024-06-06 14:17:24	collect:PREG3srWKjSO1L6Q			Regional Referral Hospital	Government	2024-06-06 14:10:00	Yes		Yes	Yes	No	No	No	2363ANC	2024-06-06	25	Gravida 3	2024-06-14	ANC 5+		Yes	Yes	Yes		Positive	Negative	Negative		38	Yes	Negative	Yes	Negative	Yes	Negative		Yes		No		No					05-10	Spouse	0
2024-06-14 08:16:09	2024-06-14 08:23:21	collect:PREG3srWKjSO1L6Q			Regional Referral Hospital	Government	2024-06-14 08:17:00	Yes		Yes	Yes	No	No	No	2364ANC	2024-06-14	28	Gravida 4	2024-08-21	ANC 2		Yes	Yes	Yes		Positive	Negative	Negative		30	No		No		No			No		No		No					<5	None	0
2024-06-21 11:06:53	2024-06-21 11:29:02	collect:PREG3srWKjSO1L6Q			Regional Referral Hospital	Government	2024-06-21 11:07:00	Yes		Yes	Yes	No	No	No	2376ANC	2022-06-29	37	Gravida 3	2024-06-26	ANC 3		Yes	Yes	Yes		Positive	Negative	Negative		42	No		No		No			No		No		No					<5	None	0
2024-06-26 12:15:53	2024-06-26 12:30:47	collect:PREG3srWKjSO1L6Q			Regional Referral Hospital	Government	2024-06-26 12:18:00	Yes		Yes	Yes	No	No	No	2376ANC	2023-07-25	37	Gravida 3	2024-06-20	ANC 3		Yes	Yes	Yes		Positive	Negative	Negative		40	No		No		No			No		No		No					<5	None	0
2024-06-26 11:38:43	2024-06-26 11:46:15	collect:PREG3srWKjSO1L6Q			Regional Referral Hospital	Government	2024-06-26 11:39:00	Yes		Yes	Yes	No	No	No	2377ANC	2024-06-26	25	Gravida 3	2024-08-14	ANC 2		Yes	Yes	Yes		Positive	Negative	Negative		30	No		No		No			No		Yes	2007	No					<5	None	0
[truncated: 83 more columns]

## Sheet: Summary_Matched_Clinical&Lab
Row Labels	Count of ID4. Facility Name
Aber Hospital	17
Arua RRH	2
Fort Portal RRH	2
Gulu RRH	4
Jinja RRH	20
Kayunga RRH	4
Lira RRH	20
Moroto RRH	1
Soroti RRH	16
(blank)
Grand Total	86

## Sheet: Matched_Clinical_Lab
Clinical Evaluation
start	end	deviceid	Welcome to the Performance Evaluation of the Xpert Hepatitis B Viral Load Point-of-Care Molecular Test at Public Health Facilities in Uganda	You need to conduct the face to face interveiw with a participant at the selected health facility.	ID5. Facility Level	ID6. Facility Type	Please enter the date and start time of the mentorship	“Hello. I am. ………………....……………………… from Ministry of Health. We are evaluating the performance and operational characteristics of Xpert® HBV Viral Load assay intended for the quantification of HBV viral load in HBV-infected individuals and verify that they meet the minimum requirements for adoption in Uganda. We will also assess the feasibility of integrating hepatitis B viral load testing into exi…	Background: PARTICIPANT DETAILS/BACKGROUND	S1: Current HBV Diagnosis: Is the pregnant women HBV positive?	S2: Gestational Age: Is the pregnant woman at least 24 weeks pregnant (counting from the first day of your last menstrual period or ultrasound estimates)?	S3: Currently on HBV Treatment: If the mother is HBV positive, is she currently taking medication for your HBV infection?	S4: HIV Positive Status: Is the pregnant women HIV positive?	S5. Currently on TDF-based ART Regimen: Is she currently Tenofovir Disoproxil Fumarate (TDF) containing regimens?	A1. Patient Study ID	A2. Date of Birth	A3. Age	A5. Gravida	A6. Expected due date	A7. Number of Antenatal care attendances in this pregnancy (ANC	Part 1: Rapid Test Results For This Pregnancy	B1. Has the mother been tested for Hepatitis B in this pregnancy?	B2. Has the mother been tested for HIV in this pregnancy?	B3. Has the mother been tested for syphilis in this pregnancy?	Part 2: RAPID TEST RESULTS FOR THIS PREGNANCY	C1. Hepatitis B surface Ag results	C2. HIV Rapid test Results	C3. Syphilis Rapid test Results	Part 3: PARTNER TESTING STATUS	D1. Partner age in years	D2. Partner tested for HIV?	D2b. Partner's HIV Rapid test Result	D3. Partner tested for HBV?	D3b. Partner's Hepatitis B surface Ag results	D4. Partner tested for syphilis?	D4b. Partner's Syphilis Rapid test Results	Part 4: MOTHER VACCINATION STATUS	E1. Are you vaccinated against Hepatitis B?	Part5: FOR MOTHERS WITH HBV BEFORE THIS PREGNANCY	F1. Did you already know you were infected with HBV?	F1.1. Which year were you first tested for HBV	F2. Have you ever been treated for your HBV infection?	F2.1. Are you still on treatment for your HBV infection?	F3. Which medication and dosing are you taking?	F3. Other medication	F4. Why did you stop taking your medication	F5. How many people live in your household?	F6. Is anyone else in your family infected with heapatitis B?	F6. Is anyone else in your family infected with heapatitis B?/Parent
2024-05-22 10:56:17	2024-05-22 11:08:33	collect:hbyfbCfcvCTKdTSR			General Hospital	Private not-for-profit	2024-05-15 10:57:00	Yes		Yes	Yes	No	No	N/A (Not HIV+)	0003	1994-01-01	30	Gravida 3	2024-07-22	ANC 1		Yes	Yes	Yes		Positive	Negative	Negative		32	Yes	Negative	Yes	Negative	Yes	Negative		No		No		No					<5	None	0
2024-05-22 10:29:43	2024-05-22 10:46:27	collect:hbyfbCfcvCTKdTSR			General Hospital	Private not-for-profit	2024-05-21 10:31:00	Yes		Yes	Yes	No	No	N/A (Not HIV+)	0004	1996-01-01	28	Gravida 5+	2024-09-16	ANC 1		Yes	Yes	Yes		Positive	Negative	Negative		32	Yes	Negative	Yes	Negative	Yes	Negative		No		No		No					05-10	None	0
2024-04-29 17:12:18	2024-05-24 13:01:02	collect:hbyfbCfcvCTKdTSR			General Hospital	Private not-for-profit	2024-05-24 11:14:00	Yes		Yes	Yes	No	No	N/A (Not HIV+)	0005	1989-01-01	35	Gravida 5+	2024-08-08	ANC 3		Yes	Yes	Yes		Positive	Negative	Negative		42	Yes	Negative	Yes	Negative	Yes	Negative		No		No		No					>10	None	0
2024-04-29 17:33:22	2024-06-13 10:23:15	collect:LfWtD7rS43aqVgol			General Hospital	Private not-for-profit	2024-06-11 10:15:00	Yes		Yes	Yes	No	No	N/A (Not HIV+)	0006	1996-01-01	28	Gravida 2	2024-07-10	ANC 2		Yes	Yes	Yes		Positive	Negative	Negative		32	Yes	Negative	Yes	Negative	Yes	Negative		No		No		No					<5	None	0
2024-06-13 10:28:14	2024-06-13 10:35:15	collect:LfWtD7rS43aqVgol			General Hospital	Private not-for-profit	2024-06-11 10:34:00	Yes		Yes	Yes	No	No	N/A (Not HIV+)	0007	1994-01-01	30	Gravida 5+	2024-07-12	ANC 4		Yes	Yes	Yes		Positive	Negative	Negative		36	Yes	Negative	Yes	Negative	Yes	Negative		No		No		No					05-10	None	0
2024-06-13 10:43:03	2024-06-13 10:49:43	collect:LfWtD7rS43aqVgol			General Hospital	Private not-for-profit	2024-06-12 10:43:00	Yes		Yes	Yes	No	No	N/A (Not HIV+)	0008	1999-06-13	25	Gravida 4	2024-08-11	ANC 2		Yes	Yes	Yes		Positive	Negative	Negative		27	Yes	Negative	Yes	Negative	Yes	Negative		No		No		No					05-10	None	0
2024-06-18 15:21:20	2024-06-19 10:13:02	collect:663F2yfjByKbCluG			General Hospital	Private not-for-profit	2024-06-17 10:22:00	Yes		Yes	Yes	No	No	N/A (Not HIV+)	0009	1998-01-01	26	Gravida 2	2024-08-10	ANC 1		Yes	Yes	Yes		Positive	Negative	Negative		26	Yes	Negative	Yes	Negative	Yes	Negative		No		No		No					<5	None	0
2024-06-19 10:19:33	2024-06-19 10:26:55	collect:663F2yfjByKbCluG			General Hospital	Private not-for-profit	2024-06-18 15:20:00	Yes		Yes	Yes	No	No	N/A (Not HIV+)	0010	1985-01-01	39	Gravida 5+	2024-08-19	ANC 2		Yes	Yes	Yes		Positive	Negative	Negative		45	Yes	Negative	Yes	Negative	Yes	Negative		No		No		No					>10	None	0
2024-06-19 10:27:34	2024-06-19 10:34:36	collect:663F2yfjByKbCluG			General Hospital	Private not-for-profit	2024-06-18 14:28:00	Yes		Yes	Yes	No	No	N/A (Not HIV+)	0011	1998-01-01	36	Gravida 5+	2024-07-14	ANC 4		Yes	Yes	Yes		Positive	Negative	Negative		38	Yes	Negative	Yes	Negative	Yes	Negative		No		No		No					05-10	None	0
2024-06-27 13:48:05	2024-06-27 14:09:22	collect:663F2yfjByKbCluG			General Hospital	Private not-for-profit	2024-06-27 13:48:00	Yes		Yes	Yes	No	No	N/A (Not HIV+)	0013	2024-06-27	22	Gravida 1	2024-09-11	ANC 3		Yes	Yes	Yes		Positive	Negative	Negative		33	Yes	Negative	Yes	Negative	Yes	Negative		No		No		No					<5	None	0
2024-06-27 14:09:33	2024-06-27 14:15:54	collect:663F2yfjByKbCluG			General Hospital	Private not-for-profit	2024-06-27 14:10:00	Yes		Yes	Yes	No	No	N/A (Not HIV+)	0014	2024-06-27	24	Gravida 4	2024-06-27	ANC 3		Yes	Yes	Yes		Positive	Negative	Negative		27	Yes	Negative	Yes	Negative	Yes	Negative		No		No		No					<5	None	0
2024-06-27 14:16:17	2024-06-27 14:21:58	collect:663F2yfjByKbCluG			General Hospital	Private not-for-profit	2024-06-27 14:16:00	Yes		Yes	Yes	No	No	N/A (Not HIV+)	0015	1990-01-01	34	Gravida 3	2024-09-26	ANC 4		Yes	Yes	Yes		Positive	Negative	Negative		36	Yes	Negative	Yes	Negative	No			No		No		No					05-10	None	0
2024-06-27 14:22:22	2024-06-27 14:26:19	collect:663F2yfjByKbCluG			General Hospital	Private not-for-profit	2024-06-27 14:22:00	Yes		Yes	Yes	No	No	N/A (Not HIV+)	0016	2024-06-27	32	Gravida 3	2024-10-02	ANC 3		Yes	Yes	Yes		Positive	Negative	Negative		38	Yes	Negative	Yes	Negative	Yes	Negative		No		No		No					<5	None	0
2024-07-09 10:36:16	2024-07-09 10:43:47	collect:663F2yfjByKbCluG			General Hospital	Private not-for-profit	2024-07-09 10:36:00	Yes		Yes	Yes	No	No	N/A (Not HIV+)	0017	2024-07-09	28	Gravida 2	2024-10-12	ANC 2		Yes	Yes	Yes		Positive	Negative	Negative		30	Yes	Negative	Yes	Negative	Yes	Negative		No		No		No					<5	None	0
2024-07-10 10:17:01	2024-07-10 10:24:52	collect:663F2yfjByKbCluG			General Hospital	Private not-for-profit	2024-07-09 10:18:00	Yes		Yes	Yes	No	No	N/A (Not HIV+)	0018	1998-01-01	26	Gravida 3	2024-09-19	ANC 4		Yes	Yes	Yes		Positive	Negative	Negative		28	Yes	Negative	Yes	Positive	Yes	Negative		No		No		No					<5	None	0
2024-04-29 16:56:23	2024-04-29 20:58:08	ee.kobotoolbox.org:UxMxeOeTmbGZmOls			General Hospital	Private not-for-profit	2024-04-30 11:35:00	Yes		Yes	Yes	No	No	N/A (Not HIV+)	1887	1985-01-31	39	Gravida 5+	2024-08-15	ANC 2		Yes	Yes	Yes		Positive	Negative	Negative		45	Yes	Negative	Yes	Negative	Yes	Negative		No		No		No					05-10	Other	0
2024-04-29 15:00:31	2024-04-29 20:55:10	ee.kobotoolbox.org:UxMxeOeTmbGZmOls			General Hospital	Private not-for-profit	2024-04-30 16:49:00	Yes		Yes	Yes	No	No	N/A (Not HIV+)	1888	1995-04-04	29	Gravida 3	2024-07-25	ANC 1		Yes	Yes	Yes		Positive	Negative	Negative		27	No		No		No			No		No		No					<5	Other	0
2024-04-29 12:08:49	2024-04-29 12:40:57	collect:57OVY0R1TCKDl7cV			Regional Referral Hospital	Government	2024-04-29 12:11:00	Yes		Yes	Yes	No	Yes	No	3031	1990-04-29	34	Gravida 1	2024-09-29	ANC 3		Yes	Yes	Yes		Positive	Negative	Negative		35	Yes	Negative	Yes	Negative	Yes	Negative		Yes		Yes	2020	No					<5	Parent Spouse Brother	1
2024-04-29 12:07:15	2024-04-29 12:41:13	collect:gZS7StrRiE0UetmY			Regional Referral Hospital	Government	2024-04-29 12:11:00	Yes		Yes	Yes	No	Yes	No	240401	2000-04-29	24	Gravida 1	2024-04-29	ANC 2		Yes	Yes	Yes		Positive	Positive	Negative		30	Yes	Don't know	Yes	Negative	Yes	Negative		No		No		No					<5	Other	0
2024-05-02 12:26:36	2024-05-02 12:56:29	collect:0LBMftp7wsSfV406			Regional Referral Hospital	Government	2024-05-02 10:29:00	Yes		Yes	Yes	No	No	No	002	2016-06-08	18	Gravida 1	2024-08-15	ANC 1		Yes	Yes	Yes		Positive	Negative	Negative		25	Yes	Negative	Yes	Positive	Yes	Negative		Yes		No		No					<5	Brother	0
2024-05-02 12:26:17	2024-05-02 12:54:21	collect:9kZjTvNRXqCtUzAt			Regional Referral Hospital	Government	2024-05-02 12:30:00	Yes		Yes	Yes	No	No	No	Hep/001/24	2002-11-20	22	Gravida 1	2024-10-20	ANC 2		Yes	Yes	Yes		Positive	Negative	Negative		40	Yes	Don't know	Yes	Negative	Yes	Negative		Yes		No		No					<5	None	0
2024-04-30 11:45:08	2024-04-30 12:09:22	collect:M6w5l0LNq3yzbttq			Regional Referral Hospital	Government	2024-04-30 11:46:00	Yes		Yes	Yes	No	No	No	001	1994-04-23	25	Gravida 3	2024-04-23	ANC 1		Yes	Yes	Yes		Positive	Negative	Negative		35	Yes	Negative	Yes	Positive	Yes	Negative		Yes		No		No					<5	None	0
2024-04-30 06:30:11	2024-04-30 06:45:52	collect:xzCJ3a4AneGBrJk6			Regional Referral Hospital	Government	2024-04-30 06:31:00	Yes		Yes	Yes	No	No	N/A (Not HIV+)	12345	1990-05-14	34	Gravida 1	2024-10-16	ANC 2		Yes	Yes	Yes		Positive	Negative	Negative		45	No		No		No			No		No		No					<5	None	0
2024-04-30 11:44:59	2024-04-30 12:11:51	collect:oc9RIXLbKwEsiGFo			Regional Referral Hospital	Government	2024-04-30 11:47:00	Yes		Yes	Yes	No	Yes	No	ANC 400	2009-06-18	24	Gravida 2	2024-04-30	ANC 1		Yes	Yes	Yes		Positive	Negative	Negative		27	Yes	Negative	Yes	Negative	Yes	Negative		Don't know		No		No					<5	None	0
2024-04-30 11:44:58	2024-04-30 12:09:22	collect:U9QtkWhu7iYHOuJw			Regional Referral Hospital	Government	2024-04-30 11:46:00	Yes		Yes	Yes	No	Yes	No	ANC1	1995-04-30	29	Gravida 5+	2025-04-30	ANC 1		Yes	Yes	Yes		Positive	Positive	Positive		30	No		No		No			Yes		No		No					<5	Sister None	0
2024-05-30 11:17:02	2024-05-30 11:26:32	collect:5qU9MNzZQeLVY9WY			Regional Referral Hospital	Government	2024-05-30 11:18:00	Yes		Yes	Yes	No	No	No	1458	1994-06-22	30	Gravida 4	2024-09-02	ANC 2		Yes	Yes	Yes		Positive	Negative	Negative		43	No		No		No			Yes		Yes	2022	No					<5	None	0
2024-05-09 11:22:33	2024-05-10 11:38:19	collect:3o4TIMFfQh1KzgGj			Regional Referral Hospital	Government	2024-05-09 11:23:00	Yes		Yes	Yes	No	No	No	4500	1989-12-17	36	Gravida 5+	2024-08-27	ANC 2		Yes	Yes	Yes		Positive	Negative	Negative		49	No		No		No			No		No		No					05-10	None	0
2024-05-09 11:36:29	2024-05-10 11:30:50	collect:3o4TIMFfQh1KzgGj			Regional Referral Hospital	Government	2024-05-09 11:40:00	Yes		Yes	Yes	No	No	No	4501	1998-05-25	24	Gravida 3	2024-06-03	ANC 4		Yes	Yes	Yes		Positive	Negative	Negative		30	Yes	Negative	No		No			No		No		Yes	Yes	Other	Hepatoric Obinextine Livolin		<5	None	0
2024-05-09 11:52:23	2024-05-10 11:36:35	collect:3o4TIMFfQh1KzgGj			Regional Referral Hospital	Government	2024-05-09 11:55:00	Yes		Yes	Yes	No	No	No	4502	1999-05-03	24	Gravida 3	2024-07-07	ANC 5+		Yes	Yes	Yes		Positive	Negative	Negative		29	Yes	Negative	No		Yes	Negative		No		No		No					05-10	None	0
2024-05-09 12:15:27	2024-05-10 11:34:40	collect:3o4TIMFfQh1KzgGj			Regional Referral Hospital	Government	2024-05-09 12:15:00	Yes		Yes	Yes	No	No	No	4503	2000-03-08	24	Gravida 2	2024-08-04	ANC 3		Yes	Yes	Yes		Positive	Negative	Negative		30	No		No		No			No		Yes	2020	No					<5	None	0
2024-05-16 13:48:45	2024-05-20 12:50:33	collect:5qU9MNzZQeLVY9WY			Regional Referral Hospital	Government	2024-05-16 13:49:00	Yes		Yes	Yes	No	No	No	4506	2004-04-04	20	Gravida 1	2024-07-31	ANC 3		Yes	Yes	Yes		Positive	Negative	Negative		34	Yes	Negative	Yes	Negative	Yes	Negative		No		No		No					<5	Parent	1
2024-05-20 10:03:49	2024-05-20 13:06:07	collect:3o4TIMFfQh1KzgGj			Regional Referral Hospital	Government	2024-05-20 10:04:00	Yes		Yes	Yes	No	No	No	4507	1989-11-20	35	Gravida 5+	2024-05-23	ANC 1		Yes	Yes	Yes		Positive	Negative	Negative		39	Yes	Negative	Yes	Negative	Yes	Negative		No		No		No					05-10	None	0
2024-05-23 14:32:01	2024-05-23 14:43:52	collect:5qU9MNzZQeLVY9WY			Regional Referral Hospital	Government	2024-05-23 14:33:00	Yes		Yes	Yes	No	No	No	4510	2024-05-04	31	Gravida 2	2024-06-18	ANC 4		Yes	Yes	Yes		Positive	Negative	Negative		35	No		No		No			No		Yes	2018	No					<5	None	0
2024-06-06 19:59:37	2024-06-06 21:51:23	collect:5qU9MNzZQeLVY9WY			Regional Referral Hospital	Government	2024-06-06 12:50:00	Yes		Yes	Yes	No	Yes	No	4530	1989-06-20	35	Gravida 3	2024-09-24	ANC 3		Yes	Yes	Yes		Positive	Negative	Negative		41	No		No		No			No		No		No					<5	None	0
2024-06-06 12:42:04	2024-06-06 12:46:28	collect:5qU9MNzZQeLVY9WY			Regional Referral Hospital	Government	2024-06-06 12:42:00	Yes		Yes	Yes	No	No	No	4539	1993-02-12	31	Gravida 3	2024-09-18	ANC 3		Yes	Yes	Yes		Positive	Negative	Negative		37	No		No		No			No		No		No					<5	None	0
2024-06-06 23:08:26	2024-06-06 23:13:46	collect:5qU9MNzZQeLVY9WY			Regional Referral Hospital	Government	2024-06-06 14:08:00	Yes		Yes	Yes	No	Yes	No	4559	2003-05-18	21	Gravida 1	2024-08-29	ANC 1		Yes	Yes	Yes		Positive	Negative	Negative		26	No		No		No			No		No		No					<5	None	0
2024-06-06 12:10:55	2024-06-06 12:36:34	collect:5qU9MNzZQeLVY9WY			Regional Referral Hospital	Government	2024-06-06 12:11:00	Yes		Yes	Yes	No	No	No	4562	1993-05-29	31	Gravida 1	2024-09-30	ANC 3		Yes	Yes	Yes		Positive	Negative	Negative		31	No		No		No			No		No		No					<5	None	0
2024-06-06 23:43:26	2024-06-06 23:50:38	collect:5qU9MNzZQeLVY9WY			Regional Referral Hospital	Government	2024-06-06 15:33:00	Yes		Yes	Yes	No	Yes	No	4564	1996-06-06	28	Gravida 2	2024-08-21	ANC 2		Yes	Yes	Yes		Positive	Negative	Negative		30	Yes	Negative	Yes	Negative	Yes	Negative		No		Yes	2021	No					<5	None	0
2024-06-06 21:52:18	2024-06-06 22:51:57	collect:5qU9MNzZQeLVY9WY			Regional Referral Hospital	Government	2024-06-06 13:32:00	Yes		Yes	Yes	No	No	No	4565	2000-04-18	24	Gravida 2	2024-09-27	ANC 3		Yes	Yes	Yes		Positive	Negative	Negative		29	No		No		No			No		No		No					<5	None	0
2024-06-06 23:14:08	2024-06-06 23:19:53	collect:5qU9MNzZQeLVY9WY			Regional Referral Hospital	Government	2024-06-06 14:14:00	Yes		Yes	Yes	No	No	No	4566	1996-03-11	28	Gravida 3	2024-08-05	ANC 2		Yes	Yes	Yes		Positive	Negative	Negative		35	Yes	Negative	No		Yes	Negative		No		No		No					<5	None	0
2024-06-11 17:30:49	2024-06-13 10:40:17	collect:5qU9MNzZQeLVY9WY			Regional Referral Hospital	Government	2024-06-13 10:39:00	Yes		Yes	Yes	No	No	No	4570	1994-05-22	30	Gravida 3	2024-09-27	ANC 1		Yes	Yes	Yes		Positive	Negative	Negative		34	No		No		No			Don't know		No		No					<5	None	0
2024-06-06 12:00:40	2024-06-06 12:06:18	collect:5qU9MNzZQeLVY9WY			Regional Referral Hospital	Government	2024-06-06 12:01:00	Yes		Yes	Yes	No	No	No	4706	1999-06-06	25	Gravida 2	2024-08-12	ANC 3		Yes	Yes	Yes		Positive	Negative	Negative		26	No		No		No			No		Yes	2021	No					<5	None	0
2024-05-23 10:57:07	2024-05-23 11:03:42	collect:3o4TIMFfQh1KzgGj			Regional Referral Hospital	Government	2024-05-23 10:57:00	Yes		Yes	Yes	No	No	No	4708	1999-08-25	25	Gravida 3	2024-08-15	ANC 2		Yes	Yes	Yes		Positive	Negative	Positive		26	Yes	Negative	No		No			No		No		No					<5	None	0
2024-05-23 11:05:01	2024-05-23 11:12:13	collect:3o4TIMFfQh1KzgGj			Regional Referral Hospital	Government	2024-05-23 11:05:00	Yes		Yes	Yes	No	No	No	4719	2000-05-23	23	Gravida 3	2024-08-14	ANC 2		Yes	Yes	Yes		Positive	Negative	Negative		28	No		No		No			No		No		No					05-10	None	0
2024-06-04 11:20:42	2024-06-04 11:35:02	collect:5qU9MNzZQeLVY9WY			Regional Referral Hospital	Government	2024-06-04 11:21:00	Yes		Yes	Yes	No	No	No	14507	1992-08-07	32	Gravida 2	2024-07-08	ANC 4		Yes	Yes	Yes		Positive	Negative	Negative		30	No		Yes	Negative	Yes	Negative		No		No		No					<5	None	0
2024-06-17 10:32:00	2024-07-02 17:18:11	ee.kobotoolbox.org:ZK0IHODAdba4HJwM			Regional Referral Hospital	Government	2024-05-03 15:03:00	Yes		Yes	Yes	No	No	N/A (Not HIV+)	24012900	1989-06-11	34	Gravida 5+	2024-08-01	ANC 5+		Yes	Yes	Yes		Negative	Negative	Negative		38	Yes	Negative	No		No			No		No		No					05-10	None	0
2024-07-03 15:08:20	2024-07-09 14:45:54	ee.kobotoolbox.org:ZK0IHODAdba4HJwM			Regional Referral Hospital	Government	2024-05-03 14:12:00	Yes		Yes	Yes	No	No	N/A (Not HIV+)	24032685	1998-12-31	26	Gravida 3	2024-10-27	ANC 2		Yes	Yes	Yes		Positive	Negative	Negative		32	No		No		No			No		No		No					<5	None	0
2024-07-09 14:45:55	2024-07-11 14:47:40	ee.kobotoolbox.org:ZK0IHODAdba4HJwM			Regional Referral Hospital	Government	2024-05-03 14:35:00	Yes		Yes	Yes	No	No	N/A (Not HIV+)	24032877	1999-06-10	23	Gravida 4	2024-09-22	ANC 1		Yes	Yes	Yes		Positive	Negative	Negative		26	Yes	Negative	No		Yes	Negative		Yes		No		No					<5	None	0
2024-07-11 14:47:41	2024-07-17 15:24:05	ee.kobotoolbox.org:ZK0IHODAdba4HJwM			Regional Referral Hospital	Government	2024-05-03 15:12:00	Yes		Yes	Yes	No	No	N/A (Not HIV+)	24034124	2002-07-10	22	Gravida 2	2024-11-15	ANC 3		Yes	Yes	Yes		Positive	Negative	Negative		35	Yes	Negative	Yes	Negative	Yes	Negative		No		No		No					<5	None	0
2024-05-29 12:17:30	2024-06-10 10:27:11	collect:EMeP2RGLRQqd3El0			Regional Referral Hospital	Government	2024-05-29 12:18:00	Yes		Yes	Yes	No	No	No	HepB-24-006-EMTCT	2021-09-08	23	Gravida 1	2024-08-30	ANC 5+		Yes	Yes	Yes		Positive	Negative	Negative		24	Yes	Negative	No		Yes	Negative		Yes		No		No					<5	Other	0
2024-06-05 11:22:47	2024-06-10 10:20:39	collect:EMeP2RGLRQqd3El0			Regional Referral Hospital	Government	2024-06-05 11:23:00	Yes		Yes	Yes	No	No	No	HepB-24-009-EMTCT	2000-01-05	24	Gravida 1	2024-09-02	ANC 5+		Yes	Yes	Yes		Positive	Negative	Negative		27	Yes	Negative	No		No			No		No		No					<5	Other	0
2024-04-29 12:06:00	2024-05-31 11:45:57	collect:EMeP2RGLRQqd3El0			Regional Referral Hospital	Government	2024-05-29 11:45:00	Yes		Yes	Yes	No	No	No	HepB-24-017-EMTCTl	1985-06-01	39	Gravida 5+	2024-08-11	ANC 3		Yes	Yes	Yes		Positive	Negative	Negative		45	No		No		No			No		Yes	2012	No					>10	Other	0
2024-05-31 12:34:59	2024-05-31 16:32:38	collect:EMeP2RGLRQqd3El0			Regional Referral Hospital	Government	2024-05-31 12:35:00	Yes		Yes	Yes	No	No	No	HepB-24-031-EMTCT	1997-06-27	27	Gravida 1	2024-09-02	ANC 2		Yes	Yes	Yes		Positive	Negative	Negative		30	Yes	Negative	Yes	Negative	Yes	Negative		No		Yes	2019	No					05-10	Other	0
2024-05-30 11:14:36	2024-06-10 10:42:19	collect:EMeP2RGLRQqd3El0			Regional Referral Hospital	Government	2024-05-29 11:15:00	Yes		Yes	Yes	No	No	No	HepB-24-032-EMTCT	2000-03-05	23	Gravida 2	2024-08-08	ANC 4		Yes	Yes	Yes		Positive	Negative	Negative		30	Yes	Negative	Yes	Negative	Yes	Negative		No		No		No					<5	Other	0
2024-05-30 11:30:54	2024-05-31 16:28:12	collect:EMeP2RGLRQqd3El0			Regional Referral Hospital	Government	2024-05-29 11:31:00	Yes		Yes	Yes	No	No	No	HepB-24-033-EMTCT	2000-12-17	23	Gravida 2	2024-08-28	ANC 4		Yes	Yes	Yes		Positive	Negative	Negative		27	No		No		No			No		No		No					<5	Other	0
2024-05-30 11:23:59	2024-05-31 12:02:33	collect:EMeP2RGLRQqd3El0			Regional Referral Hospital	Government	2024-05-29 11:24:00	Yes		Yes	Yes	No	No	No	HepB-24-034-EMTCT	2004-01-23	20	Gravida 1	2024-07-23	ANC 5+		Yes	No	No		Positive				24	No		No		No			No		No		No					<5	Other	0
2024-05-30 12:29:07	2024-05-31 16:22:19	collect:EMeP2RGLRQqd3El0			Regional Referral Hospital	Government	2024-05-30 12:29:00	Yes		Yes	Yes	No	No	No	HepB-24-035-EMTCT	1998-01-01	26	Gravida 4	2024-08-24	ANC 2		Yes	Yes	Yes		Positive	Negative	Negative		40	Yes	Negative	No		No			Yes		No		No					05-10	Other	0
2024-05-30 12:52:14	2024-06-07 11:11:43	collect:EMeP2RGLRQqd3El0			Regional Referral Hospital	Government	2024-05-30 12:56:00	Yes		Yes	Yes	No	No	No	HepB-24-036-EMTCT	1995-11-27	28	Gravida 4	2024-11-09	ANC 4		Yes	Yes	Yes		Positive	Negative	Negative		32	Yes	Negative	Yes	Negative	Yes	Negative		No		Yes	2017	No					05-10	Other	0
2024-05-30 13:10:12	2024-06-10 10:40:54	collect:EMeP2RGLRQqd3El0			Regional Referral Hospital	Government	2024-05-30 13:10:00	Yes		Yes	Yes	No	No	No	HepB-24-037-EMTCT	1991-11-11	33	Gravida 4	2024-08-25	ANC 5+		Yes	Yes	Yes		Positive	Negative	Negative		36	Yes	Negative	Yes	Negative	Yes	Negative		Yes		No		No					05-10	Other	0
2024-05-31 13:49:43	2024-06-07 11:14:42	collect:EMeP2RGLRQqd3El0			Regional Referral Hospital	Government	2024-05-31 13:50:00	Yes		Yes	Yes	No	No	No	HepB-24-038-EMTCT	1998-12-22	24	Gravida 1	2024-06-22	ANC 5+		Yes	Yes	Yes		Positive	Negative	Negative		28	Yes	Negative	No		Yes	Negative		No		Yes	2024	No					<5	Other	0
2024-06-04 14:28:47	2024-06-10 10:37:50	collect:EMeP2RGLRQqd3El0			Regional Referral Hospital	Government	2024-06-04 14:29:00	Yes		Yes	Yes	No	No	No	HepB-24-039-EMTCT	2022-02-05	22	Gravida 2	2024-08-14	ANC 2		Yes	Yes	Yes		Positive	Negative	Negative		26	No		No		No			No		Yes	2018	No					<5	Parent Sister	1
2024-07-23 12:48:01	2024-07-23 12:57:58	collect:ahCGt2LX8JFd3ZEv			Regional Referral Hospital	Government	2024-07-23 12:48:00	Yes		Yes	Yes	No	No	N/A (Not HIV+)	HepB-24-040-EMTCT	1994-06-10	30	Gravida 4	2024-09-03	ANC 3		Yes	Yes	Yes		Positive	Negative	Negative		34	No		No		No			No		No		No					05-10	None	0
2024-06-05 11:41:47	2024-06-10 10:39:08	collect:EMeP2RGLRQqd3El0			Regional Referral Hospital	Government	2024-06-05 11:42:00	Yes		Yes	Yes	No	No	No	HepB-24-041-EMTCT	1996-05-16	28	Gravida 5+	2024-09-06	ANC 1		Yes	Yes	Yes		Positive	Negative	Negative		34	Yes	Negative	No		Yes	Negative		No		Yes	2022	No					05-10	Other	0
2024-06-05 12:04:01	2024-06-10 10:18:36	collect:EMeP2RGLRQqd3El0			Regional Referral Hospital	Government	2024-06-05 12:04:00	Yes		Yes	Yes	No	No	No	HepB-24-042-EMTCT	1997-05-15	27	Gravida 3	2024-09-14	ANC 1		Yes	Yes	Yes		Positive	Negative	Negative		30	Yes	Negative	No		No			No		No		No					<5	Other	0
2024-07-23 12:36:26	2024-07-23 12:47:24	collect:ahCGt2LX8JFd3ZEv			Regional Referral Hospital	Government	2024-07-23 12:37:00	Yes		Yes	Yes	No	No	N/A (Not HIV+)	HepB-24-043-EMTCT	2004-04-15	20	Gravida 2	2024-08-08	ANC 4		Yes	Yes	Yes		Positive	Negative	Negative		31	No		No		No			No		No		No					<5	None	0
2024-05-30 13:20:11	2024-05-31 16:30:53	collect:EMeP2RGLRQqd3El0			Regional Referral Hospital	Government	2024-05-30 13:20:00	Yes		Yes	Yes	No	No	No	HepB-24-12-EMTCT	2002-10-27	21	Gravida 3	2024-07-25	ANC 5+		Yes	Yes	Yes		Positive	Negative	Negative		24	Yes	Negative	Yes	Negative	Yes	Negative		Yes		No		No					<5	Other	0
2024-05-29 12:34:59	2024-05-31 11:58:32	collect:EMeP2RGLRQqd3El0			Regional Referral Hospital	Government	2024-05-29 12:36:00	Yes		Yes	Yes	No	No	No	HepB-24-13-EMTCT	1989-06-05	33	Gravida 5+	2024-05-05	ANC 5+		Yes	Yes	Yes		Positive	Negative	Negative		35	Yes	Negative	No		Yes	Negative		Yes		Yes	2018	No					05-10	Other	0
2024-04-29 12:02:57	2024-04-29 15:00:31	ee.kobotoolbox.org:UxMxeOeTmbGZmOls			Regional Referral Hospital	Government	2024-04-29 12:05:00	Yes		Yes	Yes	No	No	N/A (Not HIV+)	HEPB-24-26-EMTCT	2002-04-24	22	Gravida 2	2024-08-23	ANC 1		Yes	Yes	No		Positive	Negative			32	Yes	Negative	No		No			No		No		No					<5	Other	0
2024-04-29 11:50:37	2024-04-29 13:54:42	ee.kobotoolbox.org:UxMxeOeTmbGZmOls			Regional Referral Hospital	Government	2024-04-29 11:51:00	Yes		Yes	Yes	No	No	N/A (Not HIV+)	HEPB-24-28-EMTCT	1996-12-24	28	Gravida 3	2024-08-15	ANC 1		Yes	Yes	Yes		Positive	Negative	Negative		28	Yes	Negative	Yes	Negative	Yes	Negative		No		No		No					<5	Sister	0
2024-06-06 14:26:32	2024-06-06 14:39:01	ee.kobotoolbox.org:qFFPoKZfroWTxtuC			Regional Referral Hospital	Government	2024-06-06 13:45:00	Yes		Yes	Yes	No	No	N/A (Not HIV+)	##09##	1998-05-13	26	Gravida 1	2025-01-16	ANC 1		Yes	Yes	Yes		Positive	Negative	Negative		27	Yes	Negative	Yes	Negative	Yes	Negative		No		Yes	Oct-2022	No					<5	None	0
2024-05-02 15:51:27	2024-05-02 16:05:51	collect:PREG3srWKjSO1L6Q			Regional Referral Hospital	Government	2024-05-02 15:53:00	Yes		Yes	Yes	No	No	No	2328	2024-11-28	39	Gravida 5+	2024-05-29	ANC 2		Yes	Yes	Yes		Positive	Negative	Negative		44	Yes	Negative	Yes	Negative	Yes	Negative		No		No		No					05-10	None	0
2024-05-06 15:14:36	2024-05-06 15:29:05	collect:PREG3srWKjSO1L6Q			Regional Referral Hospital	Government	2024-05-06 15:15:00	Yes		Yes	Yes	No	No	No	0783ANC	2024-03-20	34	Gravida 5+	2024-05-21	ANC 3		Yes	Yes	Yes		Positive	Negative	Negative		47	No		No		No			Yes		No		No					>10	None	0
2024-07-09 15:09:01	2024-07-09 15:15:55	collect:PREG3srWKjSO1L6Q			Regional Referral Hospital	Government	2024-07-09 15:10:00	Yes		Yes	Yes	No	No	No	2282ANC	2024-07-09	33	Gravida 4	2024-07-09	ANC 3		Yes	Yes	Yes		Positive	Negative	Negative		40	Yes	Negative	Yes	Negative	Yes	Negative		No		No		No					<5	Spouse	0
2024-05-07 13:42:24	2024-05-07 13:49:39	collect:PREG3srWKjSO1L6Q			Regional Referral Hospital	Government	2024-05-07 13:43:00	Yes		Yes	Yes	No	No	No	2336ANC	2024-05-07	21	Gravida 1	2024-05-07	ANC 2		Yes	Yes	Yes		Positive	Negative	Negative		28	No		No		No			No		No		No					<5	None	0
2024-05-07 14:16:39	2024-05-07 14:27:02	collect:PREG3srWKjSO1L6Q			Regional Referral Hospital	Government	2024-05-07 14:17:00	Yes		Yes	Yes	No	No	No	2337ANC	2024-05-07	34	Gravida 5+	2024-05-07	ANC 4		Yes	Yes	Yes		Positive	Negative	Negative		42	Yes	Negative	No		No			No		No		No					05-10	None	0
2024-07-09 14:50:47	2024-07-09 15:01:53	collect:PREG3srWKjSO1L6Q			Regional Referral Hospital	Government	2024-07-09 14:52:00	Yes		Yes	Yes	No	No	No	2339ANC	2024-07-09	27	Gravida 3	2024-08-10	ANC 2		Yes	Yes	Yes		Positive	Negative	Negative		34	No		No		No			No		No		No					<5	None	0
2024-05-13 11:51:39	2024-05-13 12:03:03	collect:PREG3srWKjSO1L6Q			Regional Referral Hospital	Government	2024-05-13 11:52:00	Yes		Yes	Yes	No	No	No	2340ANC	2024-05-30	23	Gravida 1	2024-05-23	ANC 1		Yes	Yes	Yes		Positive	Negative	Negative		25	Yes	Negative	Yes	Positive	Yes	Negative		No		No		No					05-10	Spouse Sister	0
2024-05-16 11:27:52	2024-05-16 11:39:05	collect:PREG3srWKjSO1L6Q			Regional Referral Hospital	Government	2024-05-16 11:30:00	Yes		Yes	Yes	No	No	No	2345ANC	2024-05-28	28	Gravida 2	2024-05-23	ANC 2		Yes	Yes	Yes		Positive	Negative	Negative		28	Yes	Negative	Yes	Negative	Yes	Negative		Yes		Yes	2023	No					<5	None	0
2024-07-09 15:21:28	2024-07-09 15:27:04	collect:PREG3srWKjSO1L6Q			Regional Referral Hospital	Government	2024-07-09 15:22:00	Yes		Yes	Yes	No	No	No	2347ANC	2023-04-27	23	Gravida 1	2024-08-28	ANC 3		Yes	Yes	Yes		Positive	Negative	Negative		30	Yes	Negative	Yes	Negative	Yes	Negative		No		No		No					<5	Spouse	0
2024-05-31 12:53:02	2024-06-04 16:00:55	collect:PREG3srWKjSO1L6Q			Regional Referral Hospital	Government	2024-05-31 12:54:00	Yes		Yes	Yes	No	No	No	2355ANC	2024-05-31	33	Gravida 5+	2024-06-08	ANC 5+		Yes	Yes	Yes		Positive	Negative	Negative		40	Yes	Negative	Yes	Positive	Yes	Negative		Yes		No		No					05-10	Spouse	0
2024-06-05 11:27:03	2024-06-05 11:48:20	collect:PREG3srWKjSO1L6Q			Regional Referral Hospital	Government	2024-06-05 11:28:00	Yes		Yes	Yes	No	Yes	No	2362ANC	2024-06-05	32	Gravida 3	2024-09-08	ANC 2		Yes	Yes	Yes		Positive	Negative	Negative		33	No		No		No			No		No		No					>10	None	0
2024-06-06 14:03:40	2024-06-06 14:17:24	collect:PREG3srWKjSO1L6Q			Regional Referral Hospital	Government	2024-06-06 14:10:00	Yes		Yes	Yes	No	No	No	2363ANC	2024-06-06	25	Gravida 3	2024-06-14	ANC 5+		Yes	Yes	Yes		Positive	Negative	Negative		38	Yes	Negative	Yes	Negative	Yes	Negative		Yes		No		No					05-10	Spouse	0
2024-06-14 08:16:09	2024-06-14 08:23:21	collect:PREG3srWKjSO1L6Q			Regional Referral Hospital	Government	2024-06-14 08:17:00	Yes		Yes	Yes	No	No	No	2364ANC	2024-06-14	28	Gravida 4	2024-08-21	ANC 2		Yes	Yes	Yes		Positive	Negative	Negative		30	No		No		No			No		No		No					<5	None	0
2024-06-21 11:06:53	2024-06-21 11:29:02	collect:PREG3srWKjSO1L6Q			Regional Referral Hospital	Government	2024-06-21 11:07:00	Yes		Yes	Yes	No	No	No	2376ANC	2022-06-29	37	Gravida 3	2024-06-26	ANC 3		Yes	Yes	Yes		Positive	Negative	Negative		42	No		No		No			No		No		No					<5	None	0
2024-06-26 12:15:53	2024-06-26 12:30:47	collect:PREG3srWKjSO1L6Q			Regional Referral Hospital	Government	2024-06-26 12:18:00	Yes		Yes	Yes	No	No	No	2376ANC	2023-07-25	37	Gravida 3	2024-06-20	ANC 3		Yes	Yes	Yes		Positive	Negative	Negative		40	No		No		No			No		No		No					<5	None	0
2024-06-26 11:38:43	2024-06-26 11:46:15	collect:PREG3srWKjSO1L6Q			Regional Referral Hospital	Government	2024-06-26 11:39:00	Yes		Yes	Yes	No	No	No	2377ANC	2024-06-26	25	Gravida 3	2024-08-14	ANC 2		Yes	Yes	Yes		Positive	Negative	Negative		30	No		No		No			No		Yes	2007	No					<5	None	0
[truncated: 77 more columns]

## Sheet: Unmatched_Clinical
start	end	deviceid	phonenumber	Welcome to the Performance Evaluation of the Xpert Hepatitis B Viral Load Point-of-Care Molecular Test at Public Health Facilities in Uganda	You need to conduct the face to face interveiw with a participant at the selected health facility.	ID5. Facility Level	ID6. Facility Type	Please enter the date and start time of the mentorship	“Hello. I am. ………………....……………………… from Ministry of Health. We are evaluating the performance and operational characteristics of Xpert® HBV Viral Load assay intended for the quantification of HBV viral load in HBV-infected individuals and verify that they meet the minimum requirements for adoption in Uganda. We will also assess the feasibility of integrating hepatitis B viral load testing into exi…	Background: PARTICIPANT DETAILS/BACKGROUND	S1: Current HBV Diagnosis: Is the pregnant women HBV positive?	S2: Gestational Age: Is the pregnant woman at least 24 weeks pregnant (counting from the first day of your last menstrual period or ultrasound estimates)?	S3: Currently on HBV Treatment: If the mother is HBV positive, is she currently taking medication for your HBV infection?	S4: HIV Positive Status: Is the pregnant women HIV positive?	S5. Currently on TDF-based ART Regimen: Is she currently Tenofovir Disoproxil Fumarate (TDF) containing regimens?	A1. Patient Study ID	A2. Date of Birth	A3. Age	A5. Gravida	A6. Expected due date	A7. Number of Antenatal care attendances in this pregnancy (ANC	Part 1: Rapid Test Results For This Pregnancy	B1. Has the mother been tested for Hepatitis B in this pregnancy?	B2. Has the mother been tested for HIV in this pregnancy?	B3. Has the mother been tested for syphilis in this pregnancy?	Part 2: RAPID TEST RESULTS FOR THIS PREGNANCY	C1. Hepatitis B surface Ag results	C2. HIV Rapid test Results	C3. Syphilis Rapid test Results	Part 3: PARTNER TESTING STATUS	D1. Partner age in years	D2. Partner tested for HIV?	D2b. Partner's HIV Rapid test Result	D3. Partner tested for HBV?	D3b. Partner's Hepatitis B surface Ag results	D4. Partner tested for syphilis?	D4b. Partner's Syphilis Rapid test Results	Part 4: MOTHER VACCINATION STATUS	E1. Are you vaccinated against Hepatitis B?	Part5: FOR MOTHERS WITH HBV BEFORE THIS PREGNANCY	F1. Did you already know you were infected with HBV?	F1.1. Which year were you first tested for HBV	F2. Have you ever been treated for your HBV infection?	F2.1. Are you still on treatment for your HBV infection?	F3. Which medication and dosing are you taking?	F3. Other medication	F4. Why did you stop taking your medication	F5. How many people live in your household?	F6. Is anyone else in your family infected with heapatitis B?
2024-06-27 13:35:41	2024-06-27 13:47:20	collect:663F2yfjByKbCluG				General Hospital	Private not-for-profit	2024-06-27 13:36:00	Yes		Yes	Yes	No	No	N/A (Not HIV+)	0012	1998-01-01	26	Gravida 4	2024-08-30	ANC 4		Yes	Yes	Yes		Positive	Negative	Negative		29	Yes	Negative	Yes	Negative	Yes	Negative		No		No		No					<5	None
2024-07-16 09:58:21	2024-07-16 10:04:54	collect:663F2yfjByKbCluG				General Hospital	Private not-for-profit	2024-07-15 09:59:00	Yes		Yes	Yes	No	No	N/A (Not HIV+)	0019	1996-01-01	28	Gravida 3	2024-08-27	ANC 3		Yes	Yes	Yes		Positive	Negative	Negative		30	Yes	Negative	Yes	Negative	Yes	Negative		No		No		No					<5	None
2024-07-16 10:05:33	2024-07-16 10:10:46	collect:663F2yfjByKbCluG				General Hospital	Private not-for-profit	2024-07-15 10:06:00	Yes		Yes	Yes	No	No	N/A (Not HIV+)	0020	1995-01-01	29	Gravida 4	2024-09-28	ANC 2		Yes	Yes	Yes		Positive	Negative	Negative		35	Yes	Negative	Yes	Negative	Yes	Negative		No		No		No					05-10	None
2024-07-16 10:11:23	2024-07-16 10:16:54	collect:663F2yfjByKbCluG				General Hospital	Private not-for-profit	2024-07-15 10:11:00	Yes		Yes	Yes	No	No	N/A (Not HIV+)	0021	1992-01-01	32	Gravida 5+	2024-10-16	ANC 4		Yes	Yes	Yes		Positive	Negative	Negative		36	Yes	Negative	Yes	Negative	Yes	Negative		No		No		No					05-10	None
2024-04-29 12:07:30	2024-04-29 12:40:50	collect:pm3cf9fEzY9d1zge				Regional Referral Hospital	Government	2024-04-29 12:11:00	Yes		Yes	Yes	No	Yes	No	210	2004-04-29	20	Gravida 1	2024-09-12	ANC 3		Yes	Yes	Yes		Positive	Negative	Negative		38	Yes	Negative	Yes	Negative	Yes	Negative		No		No		No					<5	Other
2024-04-29 12:07:49	2024-04-29 12:42:21	collect:etRlgcPQvkPplsrl				Regional Referral Hospital	Government	2024-04-29 12:11:00	Yes		Yes	Yes	No	Yes	No	001/04/24	1998-04-07	26	Gravida 2	2024-04-29	ANC 3		No	Yes	Yes			Negative	Negative		29	Yes	Negative	Yes	Negative	Yes	Negative		No		No		No					05-10	Brother
2024-04-29 12:10:21	2024-04-29 12:41:56	collect:uTrLyL4K5EnGK1s7				Regional Referral Hospital	Government	2024-04-29 12:11:00	Yes		Yes	Yes	No	Yes	N/A (Not HIV+)	001/4/24	2002-04-29	22	Gravida 2	2024-04-29	ANC 2		Yes	Yes	Yes		Positive	Negative	Negative		39	Yes	Negative	Yes	Negative	Yes	Don't know		No		Yes	2016	No					05-10	Other
2024-05-07 11:09:18	2024-05-30 11:26:46	collect:5qU9MNzZQeLVY9WY				Regional Referral Hospital	Government	2024-05-07 11:15:00	Yes		Yes	Yes	No	Yes	No	2024001	2002-05-07	22	Gravida 2	2024-10-16	ANC 3		Yes	Yes	Yes		Positive	Negative	Negative		29	Yes	Negative	Yes	Negative	Yes	Negative		No		No		No					<5	None
2024-05-29 13:55:32	2024-05-29 14:13:23	ee.kobotoolbox.org:cnd8yzVAHs8iRJ4u	phonenumber not found			Regional Referral Hospital	Government	2024-05-03 13:57:00	Yes		Yes	Yes	No	No	N/A (Not HIV+)	001	2003-05-27	21	Gravida 1	2024-07-12	ANC 3		Yes	Yes	Yes		Positive	Negative	Negative		26	No		Yes	Negative	No			No		No		No					>10	Other
2024-05-03 12:10:19	2024-05-03 12:26:39	ee.kobotoolbox.org:xKqLNqGn6hT3ucX8	phonenumber not found			Regional Referral Hospital	Government	2024-05-03 12:17:00	Yes		Yes	Yes	No	No	No	00567	2000-06-13	23	Gravida 2	2024-11-18	ANC 5+		Yes	Yes	Yes		Negative	Negative	Negative		258	Yes	Negative	No		Yes	Negative		No		No		No					<5	None
2024-05-03 12:20:12	2024-05-03 12:34:21	ee.kobotoolbox.org:TXYusCMEuWiVut0v	phonenumber not found			Regional Referral Hospital	Government	2024-05-03 12:21:00	Yes		Yes	Yes	No	Yes	No	10927	2018-01-09	20	Gravida 1	2025-12-17	ANC 1		No	Yes	Yes			Negative	Negative		20	Yes	Negative	Yes	Negative	Yes	Negative		No		No		Yes	Yes	TDF			<5	None
2024-07-02 17:18:11	2024-07-02 17:30:37	ee.kobotoolbox.org:ZK0IHODAdba4HJwM	phonenumber not found			Regional Referral Hospital	Government	2024-05-28 17:19:00	Yes		Yes	Yes	No	No	N/A (Not HIV+)	24021100	2001-11-27	22	Gravida 2	2024-10-16	ANC 3		Yes	Yes	Yes		Positive	Negative	Negative		30	Yes	Negative	Yes	Negative	Yes	Negative		No		No		No					<5	None
2024-06-12 12:00:06	2024-06-12 12:21:01	ee.kobotoolbox.org:ZK0IHODAdba4HJwM	phonenumber not found			Regional Referral Hospital	Government	2024-05-03 12:19:00	Yes		Yes	Yes	No	No	N/A (Not HIV+)	24027878	1994-02-28	30	Gravida 1	2025-04-07	ANC 1		Yes	Yes	Yes		Positive	Negative	Negative		30	No		No		No			No		No		No					05-10	None
2024-06-13 17:09:37	2024-06-13 17:24:30	ee.kobotoolbox.org:ZK0IHODAdba4HJwM	phonenumber not found			Regional Referral Hospital	Government	2024-05-03 17:10:00	Yes		Yes	Yes	No	No	N/A (Not HIV+)	24028095	1994-01-01	30	Gravida 4	2023-09-01	ANC 4		Yes	Yes	Yes		Positive	Negative	Negative		35	Yes	Negative	Yes	Negative	Yes	Negative		No		Yes	2017	No					<5	None
2024-06-13 17:24:30	2024-06-17 10:31:59	ee.kobotoolbox.org:ZK0IHODAdba4HJwM	phonenumber not found			Regional Referral Hospital	Government	2024-05-03 10:08:00	Yes		Yes	Yes	No	No	N/A (Not HIV+)	24028513	2000-10-25	23	Gravida 2	2024-05-29	ANC 4		Yes	Yes	Yes		Negative	Negative	Negative		31	Yes	Negative	No		No			No		No		No					<5	None
2024-07-17 15:24:05	2024-07-25 11:56:30	ee.kobotoolbox.org:ZK0IHODAdba4HJwM	phonenumber not found			Regional Referral Hospital	Government	2024-05-03 11:42:00	Yes		Yes	Yes	No	No	N/A (Not HIV+)	24029927	1994-11-20	27	Gravida 3	2024-09-27	ANC 2		Yes	Yes	Yes		Positive	Negative	Negative		41	No		No		No			No		No		No					<5	None
2024-05-31 16:50:31	2024-06-10 10:22:06	collect:EMeP2RGLRQqd3El0				Regional Referral Hospital	Government	2024-05-30 11:46:00	Yes		Yes	Yes	No	No	No	HepB-24-036-EMTCT	1995-01-12	27	Gravida 2	2024-06-28	ANC 5+		Yes	Yes	Yes		Positive	Negative	Negative		38	No		Yes	Negative	Yes	Negative		No		No		No					05-10	Other
2024-05-31 16:35:52	2024-05-31 16:48:41	collect:EMeP2RGLRQqd3El0				Regional Referral Hospital	Government	2024-05-30 11:36:00	Yes		Yes	Yes	No	No	No	HepB-24-038-EMTCT	1989-11-11	33	Gravida 4	2024-07-25	ANC 4		Yes	Yes	Yes		Positive	Negative	Negative		40	No		Yes	Negative	No			Yes		No		No					05-10	Other
2024-04-29 11:27:50	2024-04-29 11:54:31	collect:MiyVstqrSShSRICU				Regional Referral Hospital	Government	2024-04-29 11:30:00	Yes		Yes	Yes	No	Yes	N/A (Not HIV+)	HepB-24-23-PMTCT	2024-04-05	20	Gravida 1	2024-10-23	ANC 1		Yes	Yes	Yes		Positive	Negative	Positive		26	Yes	Negative	No		No			No		Yes	2024	No					<5	Brother
2024-05-23 09:27:29	2024-05-27 08:39:06	collect:Dg4gyb1iY3Z31pJc				Regional Referral Hospital	Government	2024-05-23 09:28:00	Yes		Yes	Yes	No	No	N/A (Not HIV+)	01	1993-05-10	31	Gravida 5+	2024-08-08	ANC 3		Yes	Yes	Yes		Positive	Negative	Negative		34	No		No		No			No		No		No					05-10	None
2024-05-23 13:20:03	2024-05-27 08:37:51	collect:Dg4gyb1iY3Z31pJc				Regional Referral Hospital	Government	2024-05-23 13:20:00	Yes		Yes	Yes	No	No	N/A (Not HIV+)	02	1983-06-10	41	Gravida 5+	2024-09-19	ANC 1		Yes	Yes	No		Positive	Negative			47	Yes	Negative	Yes	Negative	No			No		No		No					05-10	Other None
2024-05-30 10:12:56	2024-06-06 16:03:31	collect:Dg4gyb1iY3Z31pJc				Regional Referral Hospital	Government	2024-05-30 10:13:00	Yes		Yes	Yes	No	No	N/A (Not HIV+)	03	1992-04-22	32	Gravida 1	2024-08-24	ANC 2		Yes	Yes	Yes		Positive	Positive	Negative		37	Yes	Negative	Yes	Negative	Yes	Negative		No		No		No					<5	None
2024-06-07 11:25:05	2024-06-07 11:33:21	collect:Dg4gyb1iY3Z31pJc				Regional Referral Hospital	Government	2024-06-07 11:25:00	Yes		Yes	Yes	No	No	N/A (Not HIV+)	04	2000-02-28	24	Gravida 3	2024-08-19	ANC 3		Yes	Yes	No		Positive	Negative			26	Yes	Negative	No		No			No		No		No					>10	Other
2024-06-07 14:48:31	2024-06-07 14:54:57	collect:Dg4gyb1iY3Z31pJc				Regional Referral Hospital	Government	2024-06-07 14:48:00	Yes		Yes	Yes	No	No	N/A (Not HIV+)	006	2000-11-08	24	Gravida 2	2024-07-15	ANC 4		Yes	Yes	Yes		Positive	Negative	Negative		27	No		No		No			No		No		No					>10	None
2024-06-06 13:49:43	2024-06-06 13:53:51	ee.kobotoolbox.org:l0FEoDM5vK82fU76	phonenumber not found			Regional Referral Hospital	Government	2024-06-06 13:50:00	Yes		Yes	Yes	No	No	N/A (Not HIV+)	ANC 472	1999-01-01	25	Gravida 1	2024-09-23	ANC 1		Yes	Yes	Yes		Positive	Negative	Negative		30	No		No		No			No		No		No					<5	None
2024-06-04 12:35:16	2024-06-04 12:58:51	ee.kobotoolbox.org:l0FEoDM5vK82fU76	phonenumber not found			Regional Referral Hospital	Government	2024-06-04 12:48:00	Yes		Yes	Yes	No	No	N/A (Not HIV+)	ANC 500	2001-07-15	22	Gravida 1	2024-09-12	ANC 2		Yes	Yes	Yes		Positive	Negative	Negative		22	Yes	Negative	No		No			Yes		No		No					05-10	None
2024-06-06 12:17:10	2024-06-06 16:05:10	collect:Dg4gyb1iY3Z31pJc				Regional Referral Hospital	Government	2024-06-06 12:17:00	Yes		Yes	Yes	No	No	No	ANC 809	1999-07-27	25	Gravida 2	2024-07-10	ANC 4		Yes	Yes	Yes		Positive	Negative	Negative		28	Yes	Negative	No		No			Yes		No		No					<5	None
2024-06-06 11:55:53	2024-06-06 16:05:59	collect:Dg4gyb1iY3Z31pJc				Regional Referral Hospital	Government	2024-06-06 12:01:00	Yes		Yes	Yes	No	No	No	ANC 972	1995-05-10	29	Gravida 5+	2024-09-04	ANC 1		Yes	Yes	No		Positive	Negative			37	No		No		No			No		No		No					05-10	None
2024-05-06 11:47:00	2024-06-06 16:02:10	collect:Dg4gyb1iY3Z31pJc				Regional Referral Hospital	Government	2024-05-06 11:49:00	Yes		Yes	Yes	No	Yes	No	UG 31420	2000-05-06	24	Gravida 4	2024-07-02	ANC 2		Yes	Yes	Yes		Positive	Negative	Negative		26	Yes	Positive	No		Yes	Negative		Yes		No		No					05-10	None
2024-06-05 12:06:52	2024-06-05 12:14:20	ee.kobotoolbox.org:5X3VlQl0DWNPIjmn	phonenumber not found			Regional Referral Hospital	Government	2024-06-05 12:15:00	Yes		Yes	Yes	No	No	No	001	1992-03-17	32	Gravida 3	2024-11-08	ANC 3		Yes	Yes	Yes		Positive	Negative	Negative		35	Yes	Negative	No		No			No		Yes	2007	No					<5	None
2024-06-05 12:14:20	2024-06-05 12:20:41	ee.kobotoolbox.org:5X3VlQl0DWNPIjmn	phonenumber not found			Regional Referral Hospital	Government	2024-06-04 12:30:00	Yes		Yes	Yes	No	No	No	001	2024-06-05	32	Gravida 3	2024-06-05	ANC 3		Yes	Yes	Yes		Positive	Negative	Negative		35	No		No		No			No		Yes	2006	No					<5	None
2024-06-05 17:17:26	2024-06-05 17:32:39	ee.kobotoolbox.org:qFFPoKZfroWTxtuC	phonenumber not found			Regional Referral Hospital	Government	2024-06-05 12:30:00	Yes		Yes	Yes	No	No	No	002	2004-08-04	32	Gravida 1	2025-04-02	ANC 1		Yes	Yes	Yes		Positive	Negative	Negative		24	Yes	Negative	Yes	Negative	Yes	Negative		No		No		No					05-10	None
2024-06-06 14:39:01	2024-06-07 17:26:58	ee.kobotoolbox.org:qFFPoKZfroWTxtuC	phonenumber not found			Regional Referral Hospital	Government	2024-05-22 17:30:00	Yes		Yes	Yes	No	No	N/A (Not HIV+)	Hep /21/25	1997-06-13	27	Gravida 2	2025-01-23	ANC 1		Yes	Yes	Yes		Positive	Negative	Negative		29	Yes	Don't know	Yes	Negative	Yes	Negative		No		No		No					<5	None
2024-06-07 17:29:03	2024-06-07 17:41:00	ee.kobotoolbox.org:qFFPoKZfroWTxtuC	phonenumber not found			Regional Referral Hospital	Government	2024-05-30 03:45:00	Yes		Yes	Yes	No	No	N/A (Not HIV+)	HEP B /24/008	2003-07-12	20	Gravida 2	2025-02-04	ANC 2		Yes	Yes	Yes		Positive	Negative	Negative		25	Yes	Don't know	Yes	Don't know	Yes	Don't know		No		No		No					05-10	None
2024-06-21 18:56:31	2024-06-24 12:54:31	ee.kobotoolbox.org:qFFPoKZfroWTxtuC	phonenumber not found			Regional Referral Hospital	Government	2024-06-24 14:00:00	Yes		Yes	Yes	No	No	No	HEPB /24/167	1994-01-11	30	Gravida 1	2025-01-07	ANC 1		Yes	No	Yes		Positive		Negative		33	No		No		No			Don't know		No		No					05-10	None
2024-06-21 12:05:45	2024-06-21 12:34:01	ee.kobotoolbox.org:qFFPoKZfroWTxtuC	phonenumber not found			Regional Referral Hospital	Government	2024-06-21 12:15:00	Yes		Yes	Yes	No	No	No	HepB 24/165	1998-09-09	26	Gravida 5+	2024-11-20	ANC 5+		Yes	Yes	Yes		Positive	Negative	Negative		33	Yes	Negative	Yes	Negative	Yes	Negative		No		No		No					05-10	None
2024-06-24 12:54:31	2024-06-24 13:01:50	ee.kobotoolbox.org:qFFPoKZfroWTxtuC	phonenumber not found			Regional Referral Hospital	Government	2024-06-19 11:00:00	Yes		Yes	Yes	No	No	No	HEPB/24/161	1992-05-24	32	Gravida 5+	2024-11-07	ANC 5+		Yes	Yes	Yes		Positive	Negative	Negative		35	Yes	Negative	Yes	Negative	Yes	Negative		No		No		No					<5	None
2024-06-21 13:23:25	2024-06-21 18:56:31	ee.kobotoolbox.org:qFFPoKZfroWTxtuC	phonenumber not found			Regional Referral Hospital	Government	2024-06-21 11:15:00	Yes		Yes	Yes	No	No	No	HepB/24/164	1998-09-08	32	Gravida 5+	2024-10-17	ANC 5+		Yes	Yes	Yes		Positive	Negative	Negative		36	Yes	Negative	Yes	Negative	Yes	Negative		No		No		No					05-10	None
2024-06-07 17:41:00	2024-06-18 15:21:27	ee.kobotoolbox.org:qFFPoKZfroWTxtuC	phonenumber not found			Regional Referral Hospital	Government	2024-06-17 11:00:00	Yes		Yes	Yes	No	No	No	MORRH 009	1992-03-02	32	Gravida 4	2024-06-21	ANC 3		Yes	Yes	Yes		Positive	Negative	Negative		32	Yes	Negative	Yes	Negative	Yes	Negative		Yes		No		No					<5	None
2024-05-09 10:10:39	2024-05-09 10:27:49	collect:PREG3srWKjSO1L6Q				Regional Referral Hospital	Government	2024-05-09 10:11:00	Yes		Yes	Yes	No	No	No	2338	2024-05-21	21	Gravida 3	2024-05-17	ANC 3		Yes	Yes	Yes		Positive	Negative	Negative		28	Yes	Negative	Yes	Negative	Yes	Negative		Yes		No		No					<5	None
2024-05-31 09:57:57	2024-05-31 10:10:03	collect:PREG3srWKjSO1L6Q				Regional Referral Hospital	Government	2024-05-31 09:58:00	Yes		Yes	Yes	No	No	No	0010ANC	2024-05-31	35	Gravida 5+	2024-06-06	ANC 5+		Yes	Yes	Yes		Positive	Negative	Negative		38	Yes	Negative	Yes	Negative	Yes	Negative		Yes		Yes	2016	No					05-10	Spouse
2024-05-06 10:22:41	2024-05-06 10:37:03	collect:PREG3srWKjSO1L6Q				Regional Referral Hospital	Government	2024-05-06 10:24:00	Yes		Yes	Yes	No	No	No	2316ANC	2024-05-28	37	Gravida 5+	2024-05-22	ANC 2		Yes	Yes	Yes		Positive	Negative	Negative		43	Yes	Negative	Yes	Negative	Yes	Negative		No		Yes	2013	No					05-10	None
2024-06-05 10:07:10	2024-06-05 10:17:15	collect:PREG3srWKjSO1L6Q				Regional Referral Hospital	Government	2024-05-03 10:07:00	Yes		Yes	Yes	No	No	No	2328ANC	2024-06-05	39	Gravida 5+	2024-08-06	ANC 3		Yes	Yes	Yes		Positive	Negative	Negative		43	No		No		No			No		No		No					05-10	None
2024-05-09 13:37:15	2024-05-09 13:46:39	collect:PREG3srWKjSO1L6Q				Regional Referral Hospital	Government	2024-05-09 13:38:00	Yes		Yes	Yes	No	No	No	2330ANC	2024-05-28	27	Gravida 5+	2024-05-01	ANC 2		Yes	Yes	Yes		Positive	Negative	Negative		32	Yes	Negative	Yes	Positive	Yes	Negative		No		No		No					<5	None
2024-05-07 13:25:44	2024-05-07 13:35:03	collect:PREG3srWKjSO1L6Q				Regional Referral Hospital	Government	2024-05-07 13:26:00	Yes		Yes	Yes	No	Yes	No	2335ANC	2024-05-28	30	Gravida 5+	2024-05-26	ANC 3		Yes	Yes	Yes		Positive	Negative	Negative		35	No		No		No			No		No		No					05-10	None
2024-06-04 16:01:31	2024-06-04 16:32:05	collect:PREG3srWKjSO1L6Q				Regional Referral Hospital	Government	2024-06-04 16:02:00	Yes		Yes	Yes	No	Yes	No	2362ANC	2024-06-04	34	Gravida 4	2024-07-31	ANC 2		Yes	Yes	Yes		Positive	Negative	Positive		34	Yes	Negative	Yes	Negative	Yes	Negative		Yes		No		No					>10	None
[truncated: 45 more columns]

## Sheet: summary_of_unmatched_Clinical
Row Labels	Count of ID4. Facility Name
Aber Hospital	4
Arua RRH	3
Jinja RRH	1
Kayunga RRH	8
Lira RRH	3
Mbale RRH	10
Moroto RRH	10
Soroti RRH	7
(blank)
Grand Total	46

## Sheet: Summary_of_unmatched_Lab
Row Labels	Count of ID4. Facility Name
Aber Hospital	2
Arua RRH	23
Fort Portal RRH	2
Kayunga RRH	12
Lira RRH	1
Moroto RRH	3
Soroti RRH	5
(blank)
Grand Total	48

## Sheet: Unmatched_Lab
start	end	deviceid	phonenumber	Welcome to the laboratory Evaluation of the Xpert Hepatitis B Viral Load Point-of-Care Molecular Test at Public Health Facilities in Uganda	This evaluation is for clients that completed the clinical evaluation of the study. Use the same information captured on the Clinical evaluation to enable merging of the two forms	ID3. District	ID4. Facility Name	ID5. Facility Level	ID6. Facility Type	ID8a. Name of data Collector	ID8b. Data Collector's tel contact	Please enter the date and start time of the mentorship	Background: PARTICIPANT DETAILS/BACKGROUND	A1. Patient Study ID	A1b. Serial number from the Viral load request form	A2. Date of Birth	A3. Age	A4. Participant’s District of residence	K1a_SampleSampe ID	K1b. Date of sample collection	K1c. Date of sample dispatch to the laboratory	K1d. Date of sample reception by the laboratory	K1e. Date of results dispatch by the laboratory	K1f. Date of results reception by the ANC / PMTCT provider	K1g. Date of results reception by the mother/patient	Part 11: HBV GeneXpert test results	L1. HBV GeneXpert test results	Please enter the date and end time of the health worker interview	_id	_uuid	_submission_time	_validation_status	_notes	_status	_submitted_by	__version__	_tags	_index
2024-06-19 10:13:19	2024-06-19 10:19:07	collect:663F2yfjByKbCluG				Oyam	Aber Hospital	General Hospital	Private not-for-profit	Epila Bonny	+256782759874	2024-06-19 10:14:00		0009	248807	1998-01-01	26	Oyam	0009	2024-06-14	2024-06-19	2024-06-14	2024-06-19	2024-06-19	2024-06-19		HBV Viral copies <20,000 U/L	2024-06-19 10:18:00	357557875	bb920b19-fced-4e68-b3fd-9b502e0d8957	2024-07-09 07:35:54			submitted_via_web	pmtct	v49GfiCKputrYZjUUF6J3c		115
2024-07-01 12:37:54	2024-07-01 12:42:07	collect:663F2yfjByKbCluG				Oyam	Aber Hospital	General Hospital	Private not-for-profit	Epila Bonny	+256782759874	2024-07-01 12:38:00		0014	248814	1992-07-01	32	Oyam	0014	2024-06-27	2024-06-27	2024-06-27	2024-06-29	2024-06-29	2024-07-01		HBV Viral copies <20,000 U/L	2024-07-01 12:42:00	354731365	c93f2b17-d79b-4e9d-987f-ceede618e4ec	2024-07-01 09:46:19			submitted_via_web	pmtct	v49GfiCKputrYZjUUF6J3c		94
2024-07-05 14:00:55	2024-07-05 14:29:11	collect:pm3cf9fEzY9d1zge				Arua City	Arua RRH	Regional Referral Hospital	Government	Amati micheal	+256784636680	2024-05-17 13:00:00		002	19145	2000-01-01	24	Arua	002	2024-05-17	2024-05-17	2024-05-17	2024-05-17	2024-05-17	2024-05-17		HBV Viral copies <20,000 U/L	2024-05-17 13:30:00	356433415	80dbc661-262d-4588-a4c6-903f140e9c7b	2024-07-05 12:20:58			submitted_via_web	pmtct	v49GfiCKputrYZjUUF6J3c		102
2024-04-29 12:43:54	2024-04-29 12:54:57	collect:pm3cf9fEzY9d1zge				Arua City	Arua RRH	Regional Referral Hospital	Government	Toko	+256782294833	2024-04-29 12:44:00		210	2024	2004-04-29	20	Terego	210	2024-04-29	2024-04-29	2024-04-29	2024-05-10	2024-04-29	2024-05-10		HBV Viral copies <20,000 U/L	2024-04-29 12:54:00	334223653	eb62a404-6f07-493d-b911-d6fd24c2a5ef	2024-04-29 09:58:27			submitted_via_web	pmtct	v49GfiCKputrYZjUUF6J3c		4
2024-07-05 17:03:30	2024-07-05 17:07:11	collect:pm3cf9fEzY9d1zge				Arua City	Arua RRH	Regional Referral Hospital	Government	Amati Micheal	+256784636680	2024-06-20 11:30:00		678	17915	1999-05-01	25	Arua city	018	2024-06-20	2024-06-20	2024-06-20	2024-06-20	2024-06-20	2024-06-20		HBV Viral copies undetectable	2024-06-20 12:02:00	356485554	db442581-9869-458f-935f-01d89906a422	2024-07-05 14:27:29			submitted_via_web	pmtct	v49GfiCKputrYZjUUF6J3c		112
2024-07-05 13:51:12	2024-07-05 14:48:26	collect:pm3cf9fEzY9d1zge				Arua City	Arua RRH	Regional Referral Hospital	Government	Amati Micheal	+256784636680	2024-05-20 13:00:00		3541	19161	2001-01-01	23	Arua	004	2024-05-20	2024-05-20	2024-05-20	2024-05-20	2024-05-20	2024-05-20		HBV Viral copies <20,000 U/L	2024-05-20 14:48:00	356433411	6054f9ad-c31e-48d7-95a2-0632f0273a81	2024-07-05 12:20:57			submitted_via_web	pmtct	v49GfiCKputrYZjUUF6J3c		101
2024-07-05 14:56:58	2024-07-05 15:02:20	collect:pm3cf9fEzY9d1zge				Arua City	Arua RRH	Regional Referral Hospital	Government	Amati Micheal	+256784636680	2024-05-24 14:50:00		3673	19185	1997-01-01	27	Arua	006	2024-05-24	2024-07-05	2024-05-24	2024-05-24	2024-05-24	2024-05-24		HBV Viral copies <20,000 U/L	2024-05-24 15:02:00	356433390	c6fbf0d9-bdcf-4003-b6d6-f96fc8e26cac	2024-07-05 12:20:54			submitted_via_web	pmtct	v49GfiCKputrYZjUUF6J3c		97
2024-07-05 14:49:10	2024-07-05 14:55:34	collect:pm3cf9fEzY9d1zge				Arua City	Arua RRH	Regional Referral Hospital	Government	Amati Micheal	+256784636680	2024-05-23 12:45:00		3675	19181	1997-01-01	27	Arua	005	2024-05-23	2024-05-23	2024-05-23	2024-05-23	2024-05-23	2024-05-23		HBV Viral copies >200,000 U/L	2024-05-23 15:14:00	356433395	38b8c151-2108-478a-98c7-2b6eb137e00a	2024-07-05 12:20:55			submitted_via_web	pmtct	v49GfiCKputrYZjUUF6J3c		98
2024-07-05 13:51:44	2024-07-05 14:00:25	collect:pm3cf9fEzY9d1zge				Arua City	Arua RRH	Regional Referral Hospital	Government	Amati micheal	+256784636680	2024-05-17 12:21:00		3683	19143	1997-07-05	27	Arua	001	2024-05-17	2024-05-17	2024-05-17	2024-05-17	2024-05-17	2024-05-17		HBV Viral copies <20,000 U/L	2024-05-17 11:31:00	356433404	58a826cb-7cc9-4b8c-ada2-6fc922e67087	2024-07-05 12:20:57			submitted_via_web	pmtct	v49GfiCKputrYZjUUF6J3c		100
2024-07-05 15:12:05	2024-07-05 15:17:41	collect:pm3cf9fEzY9d1zge				Arua City	Arua RRH	Regional Referral Hospital	Government	Amati Micheal	+256784636680	2024-06-07 08:30:00		3688	14653	1996-01-01	28	Arua	007	2024-06-07	2024-06-07	2024-06-07	2024-06-07	2024-06-07	2024-06-07		HBV Viral copies undetectable	2024-06-07 09:10:00	356433387	ee89b911-e6b2-4255-99b5-c815bef94c16	2024-07-05 12:20:54			submitted_via_web	pmtct	v49GfiCKputrYZjUUF6J3c		96
2024-07-05 14:29:21	2024-07-05 15:20:16	collect:pm3cf9fEzY9d1zge				Arua City	Arua RRH	Regional Referral Hospital	Government	Amati Micheal	+256784636680	2024-05-21 11:30:00		3691	19152	2000-01-01	24	Arua city	003	2024-05-21	2024-05-21	2024-05-21	2024-05-21	2024-05-21	2024-05-21		HBV Viral copies 20,000-200,000 U/L	2024-05-21 13:03:00	356433399	87cc4d55-03f8-42c7-a88f-2bdec4caba72	2024-07-05 12:20:56			submitted_via_web	pmtct	v49GfiCKputrYZjUUF6J3c		99
2024-07-05 13:43:10	2024-07-05 15:49:25	collect:pm3cf9fEzY9d1zge				Arua City	Arua RRH	Regional Referral Hospital	Government	Amati Micheal	+256784636680	2024-06-07 09:00:00		3693	14663	1997-01-01	27	Arua	008	2024-06-07	2024-06-07	2024-06-07	2024-06-07	2024-06-07	2024-06-07		HBV Viral copies <20,000 U/L	2024-06-07 10:00:00	356449548	6e67d91b-d302-4570-ba60-37bdf11252f0	2024-07-05 13:04:20			submitted_via_web	pmtct	v49GfiCKputrYZjUUF6J3c		105
2024-07-05 15:49:47	2024-07-05 15:56:26	collect:pm3cf9fEzY9d1zge				Arua City	Arua RRH	Regional Referral Hospital	Government	Amati Micheal	+256784636680	2024-06-11 10:40:00		3699	14670	2000-07-05	24	Arua	009	2024-06-11	2024-06-11	2024-06-11	2024-06-11	2024-06-11	2024-06-11		HBV Viral copies 20,000-200,000 U/L	2024-06-11 13:00:00	356449545	53f6bd07-9efa-4b41-a119-8e7a873ee771	2024-07-05 13:04:19			submitted_via_web	pmtct	v49GfiCKputrYZjUUF6J3c		104
2024-07-05 16:15:42	2024-07-05 16:19:55	collect:pm3cf9fEzY9d1zge				Arua City	Arua RRH	Regional Referral Hospital	Government	Amati Micheal	+256784636680	2024-06-20 11:00:00		3706	14692	1980-01-01	44	Arua	011	2024-06-20	2024-06-20	2024-06-20	2024-06-20	2024-06-20	2024-06-20		HBV Viral copies <20,000 U/L	2024-06-20 12:08:00	356462788	ad73048a-14cc-4bfb-a51e-8b51fb4e1d67	2024-07-05 13:36:27			submitted_via_web	pmtct	v49GfiCKputrYZjUUF6J3c		110
2024-07-05 16:28:10	2024-07-05 16:31:52	collect:pm3cf9fEzY9d1zge				Arua City	Arua RRH	Regional Referral Hospital	Government	Amati Micheal	+256784636680	2024-07-17 12:28:00		3710	14698	1990-01-01	34	Arua	014	2024-06-17	2024-06-17	2024-06-17	2024-07-05	2024-06-17	2024-06-17		HBV Viral copies >200,000 U/L	2024-06-17 13:07:00	356462771	4481265d-b681-4493-affe-c34b92cf1f06	2024-07-05 13:36:25			submitted_via_web	pmtct	v49GfiCKputrYZjUUF6J3c		107
2024-07-05 15:58:14	2024-07-05 16:03:48	collect:pm3cf9fEzY9d1zge				Arua City	Arua RRH	Regional Referral Hospital	Government	Amati micheal	+256784636680	2024-06-17 11:58:00		3711	14699	1998-01-01	26	Arua	010	2024-06-17	2024-06-17	2024-06-17	2024-06-17	2024-06-17	2024-06-17		HBV Viral copies <20,000 U/L	2024-06-17 13:42:00	356449540	fa7173e2-cc55-4967-969e-40bc1c249216	2024-07-05 13:04:19			submitted_via_web	pmtct	v49GfiCKputrYZjUUF6J3c		103
2024-07-05 16:20:00	2024-07-05 16:23:47	collect:pm3cf9fEzY9d1zge				Arua City	Arua RRH	Regional Referral Hospital	Government	Amati Micheal	+256784636680	2024-06-20 12:07:00		3712	17901	2001-01-01	23	Arua	012	2024-06-20	2024-06-20	2024-06-20	2024-06-20	2024-06-20	2024-06-20		HBV Viral copies >200,000 U/L	2024-06-20 13:08:00	356462779	86406021-34c7-43c0-928f-5ef4d4f19f4c	2024-07-05 13:36:25			submitted_via_web	pmtct	v49GfiCKputrYZjUUF6J3c		109
2024-07-05 16:23:55	2024-07-05 16:27:42	collect:pm3cf9fEzY9d1zge				Arua City	Arua RRH	Regional Referral Hospital	Government	Amati Micheal	+256784636680	2024-06-18 11:24:00		3714	17903	1992-01-01	32	Arua	0013	2024-06-18	2024-06-18	2024-06-18	2024-06-18	2024-06-18	2024-06-18		HBV Viral copies >200,000 U/L	2024-06-18 12:10:00	356462776	eaefa4d4-25ea-4798-ad59-383be51f100d	2024-07-05 13:36:25			submitted_via_web	pmtct	v49GfiCKputrYZjUUF6J3c		108
2024-07-05 16:56:21	2024-07-05 17:00:03	collect:pm3cf9fEzY9d1zge				Arua City	Arua RRH	Regional Referral Hospital	Government	Amati micheal	+256784636680	2024-06-19 11:02:00		3716	17909	1997-01-01	27	Arua	016	2024-06-19	2024-06-19	2024-06-19	2024-06-19	2024-06-19	2024-06-19		HBV Viral copies <20,000 U/L	2024-06-19 11:43:00	356485568	5d9b5f51-7d03-4172-86b9-038597da9650	2024-07-05 14:27:30			submitted_via_web	pmtct	v49GfiCKputrYZjUUF6J3c		114
2024-07-05 17:00:18	2024-07-05 17:03:19	collect:pm3cf9fEzY9d1zge				Arua City	Arua RRH	Regional Referral Hospital	Government	Amati Micheal	+256784636680	2024-06-20 11:00:00		3722	17919	2002-05-01	20	Arua	017	2024-06-20	2024-06-20	2024-06-20	2024-06-20	2024-06-20	2024-06-20		HBV Viral copies undetectable	2024-06-20 10:50:00	356485563	8271de65-cdc3-4666-9f68-e28c47e84583	2024-07-05 14:27:29			submitted_via_web	pmtct	v49GfiCKputrYZjUUF6J3c		113
2024-07-05 17:07:14	2024-07-05 17:10:32	collect:pm3cf9fEzY9d1zge				Arua City	Arua RRH	Regional Referral Hospital	Government	Amati Micheal	+256784636680	2024-07-01 12:08:00		3744	17968	2004-01-01	24	Arua	019	2024-07-01	2024-07-01	2024-07-01	2024-07-01	2024-07-01	2024-07-01		HBV Viral copies <20,000 U/L	2024-07-01 13:10:00	356485549	0e6eeec5-f3f5-4cc8-a6a6-195ebdb612ab	2024-07-05 14:27:28			submitted_via_web	pmtct	v49GfiCKputrYZjUUF6J3c		111
2024-07-05 16:31:56	2024-07-05 16:35:53	collect:pm3cf9fEzY9d1zge				Arua City	Arua RRH	Regional Referral Hospital	Government	Amati Micheal	+256784636680	2024-06-19 11:32:00		37514	17908	2000-01-01	24	Arua	015	2024-06-19	2024-06-19	2024-07-19	2024-06-19	2024-06-19	2024-06-19		HBV Viral copies <20,000 U/L	2024-06-19 13:09:00	356462766	32d1471d-963a-444c-864f-02dc8f2e3c6c	2024-07-05 13:36:24			submitted_via_web	pmtct	v49GfiCKputrYZjUUF6J3c		106
2024-04-29 12:43:47	2024-04-29 12:51:13	collect:uTrLyL4K5EnGK1s7				Arua City	Arua RRH	Regional Referral Hospital	Government	Amati Micheal	+256784636680	2024-04-29 12:44:00		001/4/24	90246	2002-04-29	22	Arua city	001/4/24)	2024-04-29	2024-04-29	2024-04-29	2024-04-29	2024-04-29	2024-04-29		HBV Viral copies undetectable	2024-04-29 12:50:00	334222311	d78fca8d-3578-40b8-9af0-6008379ca474	2024-04-29 09:53:50			submitted_via_web	pmtct	v49GfiCKputrYZjUUF6J3c		2
2024-04-29 06:24:02	2024-04-29 06:37:56	collect:xzCJ3a4AneGBrJk6				Arua City	Arua RRH	Regional Referral Hospital	Government	Ivan	+256706432006	2024-04-29 06:27:00		Hep7543	123456	1990-04-29	34	Arua	Hep5689	2024-04-29	2024-04-29	2024-04-29	2024-04-29	2024-04-29	2024-04-29		HBV Viral copies <20,000 U/L	2024-04-29 06:36:00	334379263	c8432c55-8790-4bdc-a790-4caee48d37b5	2024-04-29 17:48:29			submitted_via_web	pmtct	v49GfiCKputrYZjUUF6J3c		11
2024-04-28 23:11:38	2024-04-28 23:20:04	collect:xzCJ3a4AneGBrJk6				Arua City	Arua RRH	Regional Referral Hospital	Government	Ivan	+256706432006	2024-04-28 23:13:00		Hepb1234	123456	1995-04-10	54	Arua	Gf	2024-04-17	2024-04-24	2024-04-17	2024-04-24	2024-04-17	2024-04-24		HBV Viral copies <20,000 U/L	2024-04-28 23:19:00	334379260	dffa8dd0-f9f1-41e7-9fa1-afb8bc43024c	2024-04-29 17:48:28			submitted_via_web	pmtct	v49GfiCKputrYZjUUF6J3c		10
2024-05-02	2024-05-02	collect:2iRll6d8XQSmfVuS				Fort Portal City	Fort Portal RRH	Regional Referral Hospital	Government	Tugume festo	256774504408	2024-05-02		6	360953	2024-05-02	23	Kabarole	6	2024-05-02	2024-05-02	2024-05-02	2024-05-02	2024-05-02	2024-05-02		HBV Viral copies undetectable	2024-05-02	335179024	06a63c72-8368-415b-9b7b-4c36f3d979ed	2024-05-02			submitted_via_web	pmtct	v49GfiCKputrYZjUUF6J3c		16
2024-05-02	2024-05-02	collect:XShN996d4b9Ca980				Fort Portal City	Fort Portal RRH	Regional Referral Hospital	Government	Agaba Clovis	256706223658	2024-05-07		Ad	34	2024-05-05	25	Kabarole	34	2024-05-12	2024-05-12	2024-05-12	2024-05-12	2024-05-13	2024-05-13		HBV Viral copies undetectable	2024-05-14	335184262	d3102626-ba27-4e97-834e-5a7418c734da	2024-05-02			submitted_via_web	pmtct	v49GfiCKputrYZjUUF6J3c		19
2024-07-31 12:38:51	2024-07-31 12:43:10	collect:iUM2WPf0nfBmvdGf				Kayunga	Kayunga RRH	Regional Referral Hospital	Government	Kakooza Emmason	+256776206367	2024-07-17 12:36:00		24012900	143231	1994-07-31	30	Kayunga	24012900	2024-07-17	2024-07-17	2024-07-17	2024-07-17	2024-07-17	2024-07-17		HBV Viral copies <20,000 U/L	2024-07-17 13:43:00	366108164	b1f1a817-4122-460f-9b66-35e38750afb9	2024-07-31 09:43:18			submitted_via_web	pmtct	v49GfiCKputrYZjUUF6J3c		134
2024-07-20 11:09:44	2024-07-20 11:25:08	collect:iUM2WPf0nfBmvdGf				Kayunga	Kayunga RRH	Regional Referral Hospital	Government	Kakooza Emmason	+256776206367	2024-07-02 22:12:00		24021100	226716	2002-07-20	22	Kayunga	24021100	2024-07-02	2024-07-02	2024-07-02	2024-07-02	2024-07-02	2024-07-02		HBV Viral copies undetectable	2024-07-02 22:18:00	362161489	fb035b01-ee1f-433d-bc38-ce67080b9a29	2024-07-20 08:25:27			submitted_via_web	pmtct	v49GfiCKputrYZjUUF6J3c		126
2024-07-31 12:17:29	2024-07-31 12:22:11	collect:iUM2WPf0nfBmvdGf				Kayunga	Kayunga RRH	Regional Referral Hospital	Government	Kakooza Emmason	+246776206367	2024-07-02 18:11:00		24021100	226716	2002-07-31	22	Kayunga	24021100	2024-07-02	2024-07-02	2024-07-02	2024-07-02	2024-07-02	2024-07-02		HBV Viral copies undetectable	2024-07-02 20:21:00	366099897	288150d8-145b-473b-8373-8d3b7a81223b	2024-07-31 09:22:19			submitted_via_web	pmtct	v49GfiCKputrYZjUUF6J3c		131
2024-07-20 10:57:43	2024-07-20 11:07:53	collect:iUM2WPf0nfBmvdGf				Kayunga	Kayunga RRH	Regional Referral Hospital	Government	Kakooza Emmason	+256776206367	2024-05-09 18:40:00		24022353	002	1994-07-20	30	Kayunga	24022353	2024-05-09	2024-05-09	2024-05-09	2024-05-09	2024-05-09	2024-05-09		HBV Viral copies <20,000 U/L	2024-05-09 21:30:00	362156506	204e177c-06bd-4c2d-b97f-69c6028cc96e	2024-07-20 08:08:05			submitted_via_web	pmtct	v49GfiCKputrYZjUUF6J3c		125
2024-07-19 14:15:30	2024-07-19 14:34:08	collect:iUM2WPf0nfBmvdGf				Kayunga	Kayunga RRH	Regional Referral Hospital	Government	Kakooza Emmason	+256776206367	2024-05-14 14:22:00		24022993	143229	2024-07-19	33	Kayunga	24022993	2024-05-14	2024-05-14	2024-05-14	2024-05-14	2024-05-14	2024-05-14		HBV Viral copies <20,000 U/L	2024-05-14 17:33:00	361885411	65585056-24ce-4887-8805-b04dcf7d6be6	2024-07-19 11:34:24			submitted_via_web	pmtct	v49GfiCKputrYZjUUF6J3c		123
2024-07-19 14:03:31	2024-07-19 14:14:11	collect:iUM2WPf0nfBmvdGf				Kayunga	Kayunga RRH	Regional Referral Hospital	Government	Kasumba Joy Mary	+256704331586	2024-06-11 15:51:00		24027565	150160	2000-06-11	24	Kayunga Ndesse	24027565	2024-06-11	2024-06-11	2024-06-11	2024-06-12	2024-06-12	2024-06-12		HBV Viral copies <20,000 U/L	2024-06-12 21:30:00	361877067	5c7003a3-3388-4622-b5c4-d728301ec3bf	2024-07-19 11:14:24			submitted_via_web	pmtct	v49GfiCKputrYZjUUF6J3c		122
2024-07-31 11:55:18	2024-07-31 12:00:13	collect:iUM2WPf0nfBmvdGf				Kayunga	Kayunga RRH	Regional Referral Hospital	Government	Kakooza Emmason	+256776206367	2024-07-12 12:56:00		24027565	150160	2000-07-31	24	Kayunga	24027565	2024-07-12	2024-07-12	2024-07-12	2024-07-12	2024-07-12	2024-07-12		HBV Viral copies <20,000 U/L	2024-07-12 13:58:00	366090470	8935e015-01f7-40f9-9023-a8135bd7d3a2	2024-07-31 09:00:20			submitted_via_web	pmtct	v49GfiCKputrYZjUUF6J3c		129
2024-07-20 11:26:19	2024-07-20 11:40:05	collect:iUM2WPf0nfBmvdGf				Kayunga	Kayunga RRH	Regional Referral Hospital	Government	Kakooza Emmason	+256776206367	2024-06-11 22:30:00		24027878	226710	1994-07-20	30	Kayunga	24027878	2024-06-11	2024-06-11	2024-06-11	2024-06-11	2024-06-11	2024-06-11		HBV Viral copies undetectable	2024-06-12 22:33:00	362165058	0af34d3c-b4b8-407e-8c8d-15a96c35c008	2024-07-20 08:40:15			submitted_via_web	pmtct	v49GfiCKputrYZjUUF6J3c		127
2024-07-31 12:28:00	2024-07-31 12:37:18	collect:iUM2WPf0nfBmvdGf				Kayunga	Kayunga RRH	Regional Referral Hospital	Government	Kakooza Emmason	+256776206367	2024-07-25 12:28:00		24029927	142912	1999-07-31	25	Kayunga	24029927	2024-07-25	2024-07-25	2024-07-25	2024-07-25	2024-07-25	2024-07-25		HBV Viral copies <20,000 U/L	2024-07-25 12:37:00	366105626	39a0ef30-3fb7-4d2a-92fc-a515f96c63b0	2024-07-31 09:37:26			submitted_via_web	pmtct	v49GfiCKputrYZjUUF6J3c		133
2024-07-31 12:23:05	2024-07-31 12:27:43	collect:iUM2WPf0nfBmvdGf				Kayunga	Kayunga RRH	Regional Referral Hospital	Government	Kakooza Emmason	+256776206367	2024-07-25 11:23:00		24030477	142913	1988-07-31	38	Kayunga	24030477	2024-07-25	2024-07-25	2024-07-25	2024-07-25	2024-07-25	2024-07-25		HBV Viral copies <20,000 U/L	2024-07-25 13:16:00	366101905	f418816c-ca21-423e-99f6-0d74cd157edb	2024-07-31 09:27:52			submitted_via_web	pmtct	v49GfiCKputrYZjUUF6J3c		132
2024-07-19 13:42:28	2024-07-19 13:50:41	collect:iUM2WPf0nfBmvdGf				Kayunga	Kayunga RRH	Regional Referral Hospital	Government	Kasumba Joy Mary	+256704331586	2024-07-03 10:00:00		24031213	143232	2024-07-03	23	Kayunga	24031213	2024-07-03	2024-07-03	2024-07-03	2024-07-03	2024-07-03	2024-07-03		HBV Viral copies <20,000 U/L	2024-07-03 10:10:00	361866845	fbbe014a-e530-4b52-8e71-ebafd0463683	2024-07-19 10:50:57			submitted_via_web	pmtct	v49GfiCKputrYZjUUF6J3c		120
2024-07-19 13:52:20	2024-07-19 14:02:54	collect:iUM2WPf0nfBmvdGf				Kayunga	Kayunga RRH	Regional Referral Hospital	Government	226704	+256776206367	2024-07-09 16:30:00		24032685	226704	2024-07-19	26	Kayunga	24032685	2024-07-09	2024-07-09	2024-07-09	2024-07-09	2024-07-09	2024-07-09		HBV Viral copies <20,000 U/L	2024-07-09 15:30:00	361872298	72def823-c6b6-4686-967c-4ebd2b2fde13	2024-07-19 11:03:09			submitted_via_web	pmtct	v49GfiCKputrYZjUUF6J3c		121
2024-04-28 16:48:47	2024-04-28 16:53:25	ee.kobotoolbox.org:UxMxeOeTmbGZmOls	phonenumber not found			Lira City	Lira RRH	Regional Referral Hospital	Government	Natukunda	+256702892971	2024-04-28 16:50:00		12222	1222	2024-04-28	24	Lira	11111	2024-04-28	2024-04-28	2024-04-28	2024-04-28	2024-04-28	2024-04-28		HBV Viral copies >200,000 U/L	2024-04-28 16:53:00	334032839	840d5dde-d960-4cf7-bd05-e407a48f72b6	2024-04-28 13:53:27			submitted_via_web	pmtct	v49GfiCKputrYZjUUF6J3c		1
2024-06-06	2024-06-26	ee.kobotoolbox.org:qFFPoKZfroWTxtuC	phonenumber not found			Moroto	Moroto RRH	Regional Referral Hospital	Government	Odyek daniel	256774115200	2024-05-22		HEP B-24/132	365074	1998-06-09	26	MOROTO	365074	2024-05-22	2024-05-22	2024-05-22	2024-05-22	2024-05-22	2024-05-22		HBV Viral copies <20,000 U/L	2024-05-22	352970568	82d7ffba-793f-4375-b339-b6e08f9ccb5a	2024-06-26			submitted_via_web	pmtct	v49GfiCKputrYZjUUF6J3c		88
2024-06-26	2024-06-26	ee.kobotoolbox.org:qFFPoKZfroWTxtuC	phonenumber not found			Moroto	Moroto RRH	Regional Referral Hospital	Government	Odyek daniel	256774115200	2024-05-22		HEP B/24/133	365073	2000-08-17	22	MOROTO	365073	2024-05-22	2024-05-22	2024-05-22	2024-05-22	2024-05-22	2024-05-22		HBV Viral copies <20,000 U/L	2024-05-22	352972747	5acf08d7-12c3-4820-acaa-2ecc378b1f7a	2024-06-26			submitted_via_web	pmtct	v49GfiCKputrYZjUUF6J3c		89
2024-06-05	2024-06-06	ee.kobotoolbox.org:qFFPoKZfroWTxtuC	phonenumber not found			Moroto	Moroto RRH	Regional Referral Hospital	Government	Odyek Daniel	256774115200	2024-06-06		HEP/23/054	365091	1998-06-06	26	MOROTO	365091 HEPB VL	2024-06-06	2024-06-06	2024-06-06	2024-06-06	2024-06-06	2024-06-06		HBV Viral copies <20,000 U/L	2024-06-06	346495545	7d3b5600-8a3b-41a7-8e0d-65c4045833a8	2024-06-06			submitted_via_web	pmtct	v49GfiCKputrYZjUUF6J3c		61
2024-06-05	2024-06-05	collect:PREG3srWKjSO1L6Q				Soroti City	Soroti RRH	Regional Referral Hospital	Government	Anyait mwajuma	256779961576	2024-06-05		2338ANC	169109	2023-05-30	21	Kaberamaido	28835	2024-05-09	2024-05-09	2024-05-09	2024-05-10	2024-05-10	2024-05-10		HBV Viral copies <20,000 U/L	2024-06-05	346034311	1798b65d-e88e-47af-a1be-8200ca5be2ff	2024-06-05			submitted_via_web	pmtct	v49GfiCKputrYZjUUF6J3c		55
2024-06-04	2024-06-04	collect:PREG3srWKjSO1L6Q				Soroti City	Soroti RRH	Regional Referral Hospital	Government	Anyait mwajuma	256779961566	2024-06-04		10	169118	2024-06-27	35	Soroti	31110	2024-05-31	2024-05-31	2024-05-31	2024-06-04	2024-06-04	2024-06-04		HBV Viral copies >200,000 U/L	2024-06-04	345715373	751d0950-66a0-443c-8894-54aded6c2784	2024-06-04			submitted_via_web	pmtct	v49GfiCKputrYZjUUF6J3c		51
2024-06-05 10:22:02	2024-06-05 10:28:02	collect:PREG3srWKjSO1L6Q				Soroti City	Soroti RRH	Regional Referral Hospital	Government	Anyait mwajuma	+256779961566	2024-06-05 10:24:00		2355	168119	2024-06-05	33	Soroti	31151	2024-05-31	2024-05-31	2024-05-31	2024-05-31	2024-05-31	2024-05-31		HBV Viral copies undetectable	2024-06-05 10:27:00	346034313	8fd6e320-8303-4b16-84ba-1f8c36dae6ef	2024-06-05 07:40:58			submitted_via_web	pmtct	v49GfiCKputrYZjUUF6J3c		56
2024-07-09 15:02:10	2024-07-09 15:08:43	collect:PREG3srWKjSO1L6Q				Soroti City	Soroti RRH	Regional Referral Hospital	Government	Anyait mwajuma	+256779961566	2024-07-09 15:03:00		2339ANC	169110	2024-07-09	27	Soroti	28904	2024-06-04	2024-06-04	2024-06-04	2024-06-04	2024-06-05	2024-06-05		HBV Viral copies <20,000 U/L	2024-07-09 15:08:00	357694156	e8029835-c3fe-470b-ad30-8e9dde1ecf64	2024-07-09 12:32:02			submitted_via_web	pmtct	v49GfiCKputrYZjUUF6J3c		116
2024-05-13 15:50:17	2024-05-13 15:54:46	collect:PREG3srWKjSO1L6Q				Soroti City	Soroti RRH	Regional Referral Hospital	Government	Anyait mwajuma	+256779961566	2024-05-13 15:50:00		2339	169110	2024-05-13	27	Soroti	2339ANC	2024-05-09	2024-05-09	2024-05-09	2024-05-13	2024-05-13	2024-05-13		HBV Viral copies <20,000 U/L	2024-05-13 15:54:00	338539352	bd85607f-6880-4506-ab90-ac5688c4101c	2024-05-13 13:10:21			submitted_via_web	pmtct	v49GfiCKputrYZjUUF6J3c		26
